# Supplementary material for: Microsatellite instability is inversely associated with type 2 diabetes mellitus in colorectal cancer
Source: PLoS One. 2019 Apr 19;14(4):e0215513. doi: 10.1371/journal.pone.0215513 (PMC6474599; doi:10.1371/journal.pone.0215513)
Supplement: S1 File — Supplemental data. (XLSX) [file pone.0215513.s001.xlsx]

## Sheet: RER 
K number	MSI status	KRAS	BRAF	sex	Age	location	UICC stage (6th)	T	N	M	Pathology	Dukes	Cur	Hight	Weight	BMI	DM
K0001	MSS	WT	MT	F	69	T	IVA	3	0	1a	tub or pap	D	C	151.8	41.6	18.053	-
K0002	MSS	WT	WT	F	68	C	IIIC	4a	2a	0	tub or pap	C	A	149	36.9	16.6209	-
K0003	MSS	WT	WT	F	83	R	IIIB	4a	1b	0	tub or pap	C	A	149.5	65.1	29.1272	-
K0004	MSS	MT	WT	F	67	R	IIIB	3	1b	0	tub or pap	C	A	161	44.8	17.2833	-
K0005	MSS	WT	WT	M	59	R	IVB	3	1b	1b	tub or pap	D	C	179	65.2	20.3489	+
K0006	MSS	WT	WT	M	33	S	IIIB	3	1a	0	tub or pap	C	A	175	62.8	20.5061	-
K0007	MSS	WT	WT	M	80	T	IIA	3	0	0	tub or pap	B	A	164.2	73.8	27.3722	-
K0008	MSS	WT	WT	F	69	S	IIB	4a	0	0	tub or pap	B	A	150.3	52.8	23.3731	-
K0009	MSS	WT	WT	M	76	S	0	is	0	0	tub or pap	A	A	159.7	63	24.7019	+
K0010	MSS	WT	WT	F	55	C	IVA	3	2a	1a	tub or pap	D	C	163	54.5	20.5126	-
K0011	MSS	WT	WT	M	75	S	IVA	3	0	1a	tub or pap	D	C	162.5	58.1	22.0024	-
K0012	MSS	WT	MT	M	48	D	IVB	4b	1b	1b	tub or pap	D	C	172.2	68.8	23.2018	-
K0013	MSS	WT	WT	M	73	R	IIIB	3	1a	0	tub or pap	C	A	157.1	51.7	20.9478	-
K0015	MSS	WT	WT	M	74	R	IIIA	2	1a	0	tub or pap	C	A	160.2	66.8	26.0286	-
K0018	MSS	WT	WT	F	65	R	IIIC	3	2b	0	tub or pap	C	A	157.9	54.1	21.6987	-
K0020	MSS	WT	WT	M	80	R	IIIB	3	1a	0	tub or pap	C	A	147.6	57	26.1639	-
K0021	MSS	WT	WT	F	71	C	IIIB	3	2a	0	tub or pap	C	A	147.7	44.6	20.4444	-
K0022	MSS	MT	WT	M	91	A	IIA	3	0	0	tub or pap	B	A	164	51.6	19.185	-
K0023	MSS	WT	WT	F	73	R	IIIB	3	1b	0	tub or pap	C	A	151.5	38.5	16.774	-
K0024	MSS	WT	WT	M	92	S	IIA	3	0	0	tub or pap	B	A	141.6	37.1	18.5032	-
K0025	MSS	WT	WT	F	57	R	I	2	0	0	tub or pap	A	A	151.5	48.3	21.0437	+
K0026	MSS	WT	WT	M	70	R	IIA	3	0	0	tub or pap	B	A	176	66	21.3068	+
K0027	MSS	WT	WT	M	76	T	IIIB	3	1b	0	tub or pap	C	A	156.6	52	21.2041	+
K0028	MSS	WT	WT	F	68	R	IIA	3	0	0	tub or pap	B	A	143.9	38.3	18.496	-
K0029	MSS	WT	MT	M	65	S	IIIB	3	1a	0	tub or pap	C	A	167	58.8	21.0836	-
K0030	MSS	MT	WT	M	73	R	IVA	3	0	1a	tub or pap	D	C	158.8	52.3	20.7396	-
K0031	MSS	WT	WT	M	65	S	IIIB	3	1b	0	tub or pap	C	A	167.5	83	29.5834	+
K0032	MSS	WT	WT	M	66	S	IIIB	3	1a	0	tub or pap	C	A	166.5	64.4	23.2304	+
K0034	MSS	WT	WT	F	65	T	IIIB	3	1a	0	tub or pap	C	A	155	45	18.7305	-
K0035	MSS	WT	WT	M	67	S	IIIB	3	1a	0	tub or pap	C	A	160.8	54.5	21.0778	-
K0036	MSS	WT	WT	F	68	A	IVA	4a	0	1a	tub or pap	D	C	154.1	52	21.8977	-
K0037	MSS	MT	WT	M	78	S	IIIB	3	1b	0	tub or pap	B	A	159	50	19.7777	+
K0040	MSS	MT	WT	M	54	R	IIA	3	0	0	tub or pap	B	A	181.8	81.1	24.5377	-
K0041	MSS	WT	WT	F	58	R	IVA	4a	1b	1a	tub or pap	D	B	148.7	43.3	19.5824	-
K0042	MSS	WT	WT	M	52	R	I	2	0	0	tub or pap	A	A	163	46.8	17.6145	-
K0043	MSS	WT	WT	F	82	S	IVB	3	2a	1b	tub or pap	D	C	151.2	48.2	21.0835	-
K0044	MSS	WT	WT	M	44	R	IVB	4a	2b	1b	tub or pap	D	B	170	64	22.1453	-
K0045	MSS	WT	WT	M	65	R	IVA	4b	0	1a	tub or pap	D	B	164	50.6	18.8132	+
K0046	MSS	MT	WT	F	46	R	IVA	3	2a	1a	tub or pap	D	B	154.5	42.2	17.6789	+
K0047	MSS	WT	WT	M	76	S	IIIC	4a	2a	0	tub or pap	C	A	161	57.3	22.1056	-
K0051	MSS	WT	WT	M	66	R	IIA	3	0	0	tub or pap	B	A	169	53.8	18.8369	-
K0052	MSI	WT	WT	F	81	A	IIA	3	0	0	tub or pap	C	A	144	42.8	20.6404	-
K0053	MSI	WT	MT	F	78	T	IIA	3	0	0	muc or por	B	A	140	37	18.8776	-
K0054	MSS	WT	WT	M	71	A	IIA	3	0	0	tub or pap	B	A	163	44.5	16.7488	-
K0057	MSS	WT	WT	M	49	R	IIA	3	0	0	tub or pap	A	A	169.8	82.9	28.7527	+
K0060	MSS	WT	WT	M	65	R	IVA	3	2b	1a	tub or pap	D	B	172	55.5	18.7601	+
K0062	MSS	WT	WT	M	57	S	IIA	3	0	0	tub or pap	B	A	168.8	75.9	26.6377	+
K0065	MSS	MT	WT	F	81	A	IIIB	3	1a	0	tub or pap	C	A	150.3	39.8	17.6183	-
K0066	MSS	WT	WT	M	76	C	IVB	3	2a	1b	muc or por	D	C	164.4	51.3	18.9808	-
K0067	MSI	WT	WT	F	60	S	IIA	3	0	0	tub or pap	B	A	153	50.9	21.7438	-
K0069	MSS	WT	WT	F	75	S	IIIB	3	1a	0	tub or pap	C	A	143.8	40.6	19.634	-
K0070	MSS	WT	WT	M	60	R	IIA	3	0	0	tub or pap	B	A	176.5	66.55	21.3628	-
K0071	MSS	WT	WT	M	68	R	IVB	3	2b	1b	tub or pap	D	C	161.5	45.4	17.4065	-
K0072	MSS	WT	MT	M	49	R	IVB	3	2b	1a	tub or pap	D	B	168.6	52.6	18.5042	-
K0073	MSS	WT	WT	F	49	R	IVA	4b	2a	1a	tub or pap	D	C	158.7	62.5	24.8157	+
K0074	MSS	WT	WT	F	84	S	IIC	4b	0	0	tub or pap	B	B	140.6	47.6	24.0789	-
K0075	MSS	WT	WT	F	62	S	IVA	4a	2a	1a	tub or pap	D	B	149.4	42.9	19.2201	-
K0076	MSS	MT	WT	M	52	R	I	2	0	0	tub or pap	B	A	175	74.9	24.4571	-
K0077	MSS	WT	WT	M	59	T	IVA	3	1b	1a	tub or pap	D	C	175.1	63.5	20.711	+
K0078	MSS	WT	WT	F	37	R	IIIC	4a	2b	0	tub or pap	C	B	165.8	61	22.1902	-
K0079	MSS	WT	WT	M	53	R	IIA	3	0	0	tub or pap	B	A	169.5	66.5	23.1463	-
K0080	MSS	MT	WT	M	68	R	IVB	4a	0	1b	tub or pap	D	C	160.4	34.7	13.4872	-
K0081	MSS	WT	WT	F	78	R	IVB	3	2b	1b	tub or pap	D	C	146	60.5	28.3824	-
K0082	MSS	WT	WT	M	59	R	IVA	3	1b	1a	tub or pap	D	B	172.2	61.5	20.74	-
K0083	MSS	WT	WT	F	76	A	IVB	4b	1a	1b	tub or pap	D	C	153	36.9	15.7632	-
K0084	MSS	WT	WT	F	88	S	IIA	3	0	0	tub or pap	B	A	148.2	32.9	14.9796	-
K0085	MSS	WT	WT	M	60	S	IIA	3	0	0	tub or pap	B	A	168	70.6	25.0142	-
K0086	MSS	WT	WT	M	58	R	IVB	4a	2a	1b	tub or pap	D	C	169	61.6	21.5679	-
K0087	MSS	WT	WT	F	82	R	IIIC	4b	1b	0	tub or pap	C	A	167.2	73.9	26.4345	+
K0088	MSS	WT	WT	F	61	C	IIB	4a	0	0	tub or pap	B	A	143.3	39.4	19.1869	+
K0089	MSS	WT	WT	F	69	C	IIIC	4a	2a	0	tub or pap	C	A	146.8	51.8	24.0369	-
K0090	MSS	WT	WT	F	88	S	IIA	3	0	0	tub or pap	B	A	153.7	63.2	26.7528	+
K0091	MSS	MT	WT	M	65	C	IIIC	4b	2a	0	tub or pap	C	A	162.9	49.1	18.5029	-
K0093	MSS	MT	WT	F	43	R	IIIB	3	2a	0	tub or pap	C	A	154.4	41	17.1984	-
K0094	MSS	WT	WT	M	79	A	IIIB	3	2b	0	tub or pap	C	A	158.8	49	19.431	-
K0095	MSS	WT	WT	M	72	T	IIB	4a	0	0	tub or pap	B	A	161.4	57.6	22.1114	-
K0096	MSS	MT	WT	F	62	S	IVB	4b	1b	1b	tub or pap	D	C	154	63.35	26.7119	-
K0097	MSS	WT	WT	F	52	T	IVA	3	2a	1a	tub or pap	D	C	165	64.8	23.8017	-
K0098	MSS	WT	WT	M	80	S	IIA	3	0	0	tub or pap	B	A	158.6	48.5	19.2813	-
K0104	MSS	MT	WT	M	70	R	IIIB	3	1b	0	tub or pap	C	A	178	66.2	20.8938	+
K0105	MSS	WT	WT	M	64	R	IIA	3	0	0	tub or pap	B	A	164	73.7	27.4018	+
K0106	MSS	WT	WT	M	53	R	IIA	3	0	0	tub or pap	B	A	167.9	67.5	23.9443	-
K0108	MSS	WT	WT	M	57	R	IIIB	1	1a	0	tub or pap	C	A	158.7	59.6	23.6642	-
K0109	MSS	WT	WT	M	68	S	IIA	3	0	0	tub or pap	B	A	168	68	24.093	-
K0110	MSS	WT	WT	M	76	R	IIA	3	0	0	tub or pap	B	A	157.7	52.3	21.03	-
K0111	MSS	WT	WT	F	61	R	IIA	3	0	0	tub or pap	B	A	152.5	48.8	20.9836	-
K0112	MSS	WT	WT	M	71	R	IIIB	3	1b	0	tub or pap	C	A	172	64	21.6333	+
K0114	MSS	MT	WT	F	73	R	IIA	3	0	0	tub or pap	B	A	159.3	57.1	22.5011	+
K0115	MSS	WT	WT	M	65	R	IIIB	3	1b	0	tub or pap	C	A	167	61.4	22.0158	-
K0116	MSS	WT	WT	M	75	S	IIA	3	0	0	tub or pap	B	A	155	43	17.898	+
K0117	MSS	WT	WT	F	77	A	IVA	4b	0	1a	tub or pap	D	B	153	35	14.9515	-
K0118_S	MSS	WT	WT	F	74	S	IVA	4a	0	1a	tub or pap	D	B	151	72.8	31.9284	+
K0119	MSS	MT	WT	F	83	A	IIIA	2	1a	0	tub or pap	C	A	133.7	49.4	27.6353	-
K0120	MSS	WT	WT	F	70	A	IVB	4a	1b	1b	tub or pap	D	C	153.1	50.8	21.6727	+
K0121	MSS	WT	WT	F	39	R	IIIB	3	1a	0	tub or pap	C	A	151.5	45.5	19.8238	-
K0122	MSS	MT	WT	M	78	T	IIA	3	0	0	tub or pap	B	A	157	48.2	19.5545	+
K0123	MSS	WT	WT	M	75	A	IIA	3	0	0	tub or pap	B	A	152.8	52	22.2719	+
K0124	MSS	MT	WT	F	64	R	IIIB	3	1b	0	tub or pap	C	A	148	39	17.805	+
K0125	MSS	WT	WT	M	75	S	IVA	3	0	1a	tub or pap	D	C	161.8	47.9	18.2969	+
K0126	MSS	MT	WT	M	60	S	IIA	3	0	0	tub or pap	B	A	173.5	87	28.9015	-
K0127	MSS	WT	WT	M	70	R	IIIC	4b	1a	0	muc or por	C	A	160.5	84.5	32.8025	-
K0128	MSS	WT	WT	F	62	R	IIIC	3	2a	0	tub or pap	C	A	154.2	48	20.187	-
K0129	MSS	WT	WT	M	74	R	IIA	3	0	0	tub or pap	B	A	156.1	50.3	20.6425	+
K0130	MSS	WT	WT	M	58	R	IVA	3	2a	1a	tub or pap	D	B	173.2	64	21.3346	+
K0131	MSS	WT	WT	F	79	C	IIA	3	0	0	tub or pap	B	A	166.6	60.2	21.6893	-
K0132	MSS	MT	WT	M	68	A	IIIB	3	1a	0	tub or pap	C	A	165.1	57.5	21.0947	-
K0133	MSS	WT	WT	F	66	S	IIA	3	0	0	tub or pap	B	A	157.5	62.9	25.3565	-
K0134	MSS	MT	WT	F	66	A	IIA	3	0	0	tub or pap	B	A	156.5	56.5	23.0685	-
K0135	MSI	WT	MT	F	93	A	IIIB	3	1a	0	tub or pap	C	A	138	34.4	18.0634	-
K0136	MSS	WT	WT	F	66	R	IIIB	3	1a	0	tub or pap	C	A	152	47.7	20.6458	-
K0137	MSI	WT	MT	F	70	C	IVA	4b	2b	1a	muc or por	D	C	148	35.2	16.0701	-
K0138	MSS	MT	WT	F	59	T	IVA	4b	2b	1a	tub or pap	D	C	149.5	30.1	13.4674	+
K0139	MSS	WT	WT	M	56	R	IVA	3	0	1a	tub or pap	D	C	162.5	54.2	20.5254	+
K0140	MSI	WT	MT	F	63	A	IIIB	3	1a	0	tub or pap	C	A	148.5	49.2	22.3106	-
K0141	MSS	MT	WT	F	72	C	IIA	3	0	0	tub or pap	B	A	142.8	39.3	19.2724	-
K0142	MSS	MT	WT	M	60	S	IVA	4a	2a	1a	tub or pap	D	B	179.5	69.3	21.5082	-
K0143	MSS	MT	WT	M	66	A	IVA	4a	1b	1a	tub or pap	D	C	161	61.4	23.6874	+
K0144	MSS	WT	WT	F	61	R	I	2	0	0	tub or pap	B	A	159.7	57.8	22.663	-
K0145	MSS	WT	WT	M	53	S	IVA	3	2b	1a	tub or pap	D	B	162	54.3	20.6904	-
K0146	MSS	WT	WT	M	67	S	IIA	3	0	0	tub or pap	B	A	150	57	25.3333	-
K0147	MSS	MT	WT	F	59	S	IIA	3	0	0	tub or pap	B	A	150	49.9	22.1778	-
K0149	MSS	MT	WT	F	52	S	IIA	3	0	0	tub or pap	B	A	160.1	55.25	21.5551	-
K0150	MSS	WT	MT	M	50	R	IIIB	3	1b	0	tub or pap	C	A	168.6	89.9	31.626	+
K0151	MSS	WT	WT	F	61	R	IIIB	3	1b	0	tub or pap	C	A	155.2	44.3	18.3916	+
K0152	MSS	WT	MT	M	71	R	IIA	3	0	0	tub or pap	B	A	170	58	20.0692	+
K0153	MSS	WT	WT	M	64	R	I	2	0	0	tub or pap	B	A	171.2	70.3	23.9854	-
K0154	MSS	MT	WT	M	63	S	IVA	3	1b	1a	tub or pap	D	B	163	55.8	21.0019	-
K0155	MSS	WT	WT	M	70	R	I	1	0	0	tub or pap	A	A	169	59.1	20.6926	-
K0156	MSS	WT	WT	F	81	R	IIA	3	0	0	tub or pap	B	A	146.7	44.8	20.817	-
K0157	MSS	WT	WT	F	86	S	IIIB	3	1a	0	tub or pap	C	A	138.1	36.2	18.9811	-
K0158	MSS	WT	WT	F	80	A	IVB	4b	1b	1b	tub or pap	D	C	150.8	48.4	21.2835	-
K0161	MSS	WT	WT	F	72	S	IIIC	4b	1a	0	tub or pap	C	A	148	44.7	20.4072	-
K0162	MSS	WT	WT	M	53	R	IIA	3	0	0	tub or pap	B	A	165.2	72.6	26.6021	-
K0163	MSS	WT	WT	M	59	R	IIIC	4a	2a	0	tub or pap	C	A	174.6	61.5	20.1738	-
K0165	MSS	WT	WT	M	71	R	IIA	3	0	0	tub or pap	B	A	162.5	46.45	17.5905	-
K0168	MSS	MT	WT	F	54	S	IIIB	3	1a	0	tub or pap	C	A	161.5	64.9	24.8828	-
K0169	MSS	MT	WT	F	61	A	IIA	3	0	0	tub or pap	B	A	174.5	70	22.9883	-
K0170	MSS	MT	WT	M	68	C	IIC	4b	0	0	tub or pap	B	A	164.6	58.8	21.7029	-
K0171	MSS	WT	WT	M	40	S	IIIC	3	2b	0	tub or pap	C	A	159.5	53.6	21.069	-
K0172	MSS	WT	WT	F	74	T	IIC	4b	0	0	tub or pap	B	A	149.3	29.9	13.4138	-
K0173	MSS	WT	WT	F	77	S	IIA	3	0	0	tub or pap	B	A	141	47.6	23.9425	+
K0174	MSS	WT	WT	F	79	S	IIA	3	0	0	tub or pap	B	A	153.7	44.4	18.7947	-
K0175	MSS	WT	WT	M	53	R	IVA	3	0	1a	tub or pap	D	C	172.1	78.6	26.5375	+
K0176	MSS	WT	WT	M	50	R	IIA	3	0	0	tub or pap	B	A	161.9	60.9	23.234	-
K0180	MSS	WT	WT	M	79	S	IIA	3	0	0	tub or pap	B	A	166.3	65.3	23.6118	-
K0181	MSS	WT	WT	F	53	S	IIA	3	0	0	tub or pap	B	A	163.2	58.6	22.0018	-
K0182	MSS	WT	WT	M	75	T	IIA	3	0	0	tub or pap	B	A	156	51	20.9566	-
K0184	MSS	MT	WT	F	62	R	I	2	0	0	tub or pap	B	A	146.3	55.8	26.0703	-
K0185	MSS	WT	WT	M	64	S	IVA	2	2b	1a	tub or pap	D	C	164.6	58	21.4076	-
K0186	MSS	WT	WT	F	70	S	IIA	3	0	0	tub or pap	B	A	147.3	52.7	24.2887	+
K0187	MSS	MT	WT	F	72	S	IIIC	4a	1b	0	tub or pap	C	A	143	48.5	23.7175	-
K0188	MSS	WT	WT	F	66	R	I	2	0	0	tub or pap	B	A	170	62.3	21.5571	+
K0189	MSS	MT	WT	M	79	A	IVA	3	0	1a	tub or pap	D	C	164	76.1	28.2942	-
K0190	MSS	WT	WT	F	59	S	IIB	4a	0	0	tub or pap	B	A	161.4	61.3	23.5317	+
K0191	MSS	MT	WT	F	42	D	IVA	3	2a	1a	tub or pap	D	C	163.7	59.1	22.0541	-
K0192	MSS	MT	WT	F	77	R	IIIB	3	1a	0	tub or pap	C	A	149	50.7	22.8368	-
K0193	MSS	WT	WT	M	56	S	IIIB	3	1a	0	tub or pap	C	A	169.8	63.1	21.8854	-
K0194	MSS	WT	WT	M	57	R	IIA	3	0	0	tub or pap	B	A	171.2	70.9	24.1902	-
K0195	MSS	MT	WT	F	72	S	IIA	3	0	0	tub or pap	B	A	143	37.6	18.3872	-
K0196	MSS	WT	WT	M	80	S	IIIC	4a	2b	0	muc or por	C	A	157	56.6	22.9624	-
K0197	MSS	MT	WT	M	61	R	IIA	3	0	0	tub or pap	B	A	165.7	44.5	16.2075	-
K0198	MSS	MT	WT	F	53	R	IIIC	3	2b	0	tub or pap	C	A	156.7	37.2	15.1497	-
K0199	MSS	WT	WT	F	67	A	IIA	3	0	0	tub or pap	B	A	151.5	42.5	18.5167	+
K0200	MSS	WT	WT	F	78	S	IIIB	3	1a	0	tub or pap	C	A	158.4	52	20.7249	+
K0201	MSS	MT	WT	F	74	S	IIA	3	0	0	muc or por	B	A	144.3	47	22.5717	-
K0202	MSS	WT	WT	F	53	R	IVB	3	0	1b	tub or pap	D	C	160.6	53.1	20.5875	-
K0203	MSS	MT	WT	F	56	S	I	1	0	0	tub or pap	A	A	158	49.8	19.9487	-
K0204	MSS	WT	WT	M	79	S	IIIB	4a	1b	0	tub or pap	C	A	161.7	66.9	25.5862	+
K0205	MSS	WT	WT	M	68	S	IIIB	3	2a	0	tub or pap	C	A	171.4	80.4	27.3675	+
K0206	MSS	WT	WT	F	54	T	IIA	3	0	0	tub or pap	B	A	155	67.9	28.2622	-
K0207	MSS	WT	WT	M	71	S	IIA	3	0	0	tub or pap	B	A	162.6	70	26.4763	-
K0208	MSI	WT	MT	F	70	C	IIC	4b	0	0	muc or por	B	A	146.2	47.2	22.0824	-
K0209	MSS	WT	WT	M	80	A	IIA	3	0	0	tub or pap	B	A	159.8	65.3	25.5717	-
K0210	MSS	WT	WT	M	78	T	IIB	4a	0	0	tub or pap	B	A	166	74.5	27.0359	-
K0211	MSS	WT	WT	M	70	S	IIA	3	0	0	tub or pap	B	A	163	57.8	21.7547	+
K0212	MSS	WT	WT	M	66	R	IIIB	3	1a	0	tub or pap	C	A	166.5	55.8	20.1282	-
K0213	MSS	MT	WT	M	62	S	IIA	4b	0	0	tub or pap	B	A	174.2	96.1	31.6685	+
K0214	MSS	MT	WT	M	57	D	IIA	3	0	0	tub or pap	B	A	168.9	70	24.538	-
K0215	MSS	WT	WT	F	58	S	IIIB	3	1b	0	tub or pap	C	A	148.2	47.9	21.8092	-
K0216	MSS	WT	WT	M	76	R	I	2	0	0	tub or pap	B	A	166.2	51.3	18.5719	-
K0217	MSS	WT	WT	M	66	R	IIIB	3	1b	0	tub or pap	C	A	162.2	69.1	26.2649	-
K0218	MSS	WT	WT	M	62	R	IIIB	3	1a	0	tub or pap	C	A	175.3	74.2	24.1457	-
K0219	MSS	WT	WT	F	61	S	IIA	3	0	0	muc or por	B	A	160.5	61.9	24.0293	-
K0220	MSS	WT	WT	F	41	R	I	2	0	0	tub or pap	B	A	163.2	79.7	29.9239	-
K0221	MSS	WT	WT	M	59	R	IIA	3	0	0	tub or pap	B	A	166.7	63.2	22.7429	-
K0222	MSS	MT	WT	F	62	C	IVA	4b	1a	1a	tub or pap	D	B	146.7	57.5	26.7182	-
K0223	MSS	WT	WT	F	65	R	IIA	3	0	0	tub or pap	B	A	147.7	51.1	23.4239	+
K0224	MSS	MT	WT	M	72	A	IIB	4a	0	0	tub or pap	B	A	161.4	47.5	18.2342	-
K0225	MSS	WT	WT	M	72	S	IIA	3	0	0	tub or pap	B	A	172	57.3	19.3686	+
K0227	MSS	MT	WT	M	44	R	IIA	3	0	0	tub or pap	B	A	186	93.5	27.0262	-
K0228	MSS	WT	WT	M	52	R	I	2	0	0	tub or pap	B	A	167.7	61.4	21.8324	-
K0229	MSS	WT	WT	M	59	D	IIIB	3	1a	0	tub or pap	C	A	157	65.6	26.6137	-
K0230	MSS	WT	WT	M	81	S	IIA	3	0	0	tub or pap	B	A	156.1	37.5	15.3895	-
K0231	MSS	MT	WT	M	74	R	IIA	3	0	0	tub or pap	B	A	159	56.8	22.4675	-
K0232	MSS	WT	MT	M	76	S	IVA	4a	1b	1a	tub or pap	D	B	155.6	49.3	20.3623	-
K0233	MSS	WT	WT	F	72	R	IVB	4b	2a	1b	tub or pap	D	B	151	48.5	21.271	-
K0234	MSS	WT	WT	M	67	R	IIIB	3	1b	0	tub or pap	C	A	155.8	50	20.5985	-
K0235	MSS	WT	WT	M	69	S	IIA	3	0	0	tub or pap	B	A	166.1	63.6	23.0525	+
K0236	MSS	MT	WT	F	62	S	IVA	3	1b	1a	muc or por	D	C	147.5	37	17.0066	-
K0237	MSS	WT	WT	M	48	R	IIIB	3	1a	0	tub or pap	C	A	168.4	66.3	23.3792	-
K0238	MSS	MT	WT	M	71	S	IIIC	3	2a	0	tub or pap	C	A	163.2	56	21.0256	+
K0239	MSS	MT	WT	F	36	R	IVA	4a	2a	1a	tub or pap	D	B	163.7	55.6	20.7481	-
K0240	MSS	WT	WT	M	78	R	IVB	4a	2a	1b	tub or pap	D	C	154.5	56	23.4602	+
K0241	MSS	MT	WT	F	89	A	IIA	3	0	0	tub or pap	B	A	148	45	20.5442	-
K0242	MSS	WT	WT	M	68	S	IIIC	3	1b	0	tub or pap	C	A	170	67.2	23.2526	-
K0243	MSS	MT	WT	F	64	S	IIIC	3	2b	0	tub or pap	C	A	152.4	56.6	24.3695	-
K0245	MSS	WT	WT	F	82	T	IIIB	2	2a	0	tub or pap	C	A	142.5	51.4	25.3124	+
K0246	MSS	MT	WT	M	73	R	IIIB	3	1b	0	tub or pap	C	A	159.1	57.7	22.7948	+
K0247	MSS	WT	WT	M	71	R	IIIB	3	1b	0	tub or pap	C	A	164.2	49	18.174	-
K0248	MSS	WT	WT	M	45	R	IVB	3	2a	1b	tub or pap	D	C	170.2	83.2	28.7213	-
K0250	MSS	MT	WT	F	61	A	I	2	0	0	tub or pap	A	A	157.2	48.7	19.7072	-
K0251	MSS	WT	WT	M	78	R	IIA	3	0	0	tub or pap	B	A	160.5	43.1	16.7312	-
K0253	MSS	WT	WT	M	58	R	IIIA	2	1b	0	tub or pap	C	A	158.4	50.1	19.9677	-
K0254	MSS	WT	WT	M	53	R	IIIB	3	1b	0	tub or pap	C	A	168	71	25.1559	+
K0255	MSS	WT	MT	F	88	C	IIIC	4b	2b	0	tub or pap	C	C	138.8	39.8	20.6588	-
K0256	MSS	WT	WT	M	46	R	IIIB	3	1a	0	tub or pap	C	A	181.6	66.7	20.2253	+
K0257	MSI	WT	MT	F	61	T	IIA	3	0	0	tub or pap	B	A	149.2	52	23.3596	-
K0258	MSS	MT	WT	M	74	T	IIIB	3	1b	0	tub or pap	C	A	152.2	52.3	22.5773	+
K0259	MSS	WT	WT	M	78	S	IIIB	3	1b	0	tub or pap	C	A	169.8	67.4	23.3768	-
K0260	MSS	WT	WT	F	75	R	I	2	0	0	tub or pap	A	A	150.3	61.1	27.0473	-
K0261	MSS	WT	WT	M	65	R	IIIB	3	1a	0	tub or pap	C	A	168.5	75.8	26.6974	-
K0262	MSS	MT	WT	F	49	T	IIIB	3	1b	0	tub or pap	C	A	157	57.2	23.2058	-
K0263	MSS	MT	WT	M	68	T	IIA	3	0	0	tub or pap	A	A	164.7	60.8	22.4138	+
K0264	MSS	WT	WT	M	52	R	IIA	3	0	0	tub or pap	B	A	164.2	42.6	15.8002	-
K0265	MSS	WT	WT	F	75	T	IIA	3	0	0	tub or pap	B	A	148	50.9	23.2378	-
K0266	MSS	WT	MT	M	66	T	IVB	4a	2a	1b	muc or por	D	C	166.5	59.5	21.4629	-
K0267	MSS	WT	WT	M	58	S	IIIB	4a	1b	0	tub or pap	C	A	163.6	60.5	22.6042	-
K0268	MSS	MT	WT	M	57	A	IIIB	3	2a	0	tub or pap	C	A	161.4	71.6	27.4856	-
K0269	MSS	MT	WT	M	49	R	IIA	3	0	0	tub or pap	C	A	166.5	61.5	22.1843	-
K0270	MSS	WT	WT	F	65	S	IIB	4a	0	0	tub or pap	B	A	151.6	46.8	20.3633	-
K0271	MSS	MT	WT	F	65	T	IVA	3	1a	1a	tub or pap	D	B	156.7	54.2	22.073	-
K0273	MSS	WT	WT	F	77	T	IIA	3	0	0	tub or pap	B	A	139.4	49.3	25.3701	-
K0274	MSS	WT	WT	M	57	T	IIIB	4a	1b	0	tub or pap	C	A	166.2	64.5	23.3506	-
K0275	MSS	WT	WT	M	66	T	IIC	4b	0	0	tub or pap	B	A	160	47	18.3594	-
K0276	MSS	WT	WT	M	68	R	IIIC	3	2a	0	tub or pap	C	A	163	46.8	17.6145	-
K0277	MSS	WT	WT	F	74	S	IIIC	3	2a	0	tub or pap	C	A	145.5	42.6	20.1226	+
K0278	MSS	WT	WT	M	80	T	IIC	4b	0	0	tub or pap	B	A	164.4	47.8	17.6858	-
K0279	MSS	MT	WT	F	66	S	IVA	3	0	1a	tub or pap	D	B	150.8	44.5	19.5685	+
K0281 小	MSS	WT	WT	F	73	T	IIA	3	0	0	tub or pap	B	A	153.7	52.1	22.0541	-
K0282	MSS	MT	WT	M	53	R	IIIC	4b	1b	0	tub or pap	C	C	174.8	65.5	21.4367	+
K0283	MSS	WT	WT	M	47	S	IIIC	3	2a	0	tub or pap	C	A	166.6	63	22.6982	-
K0284	MSS	WT	WT	M	67	R	I	2	0	0	tub or pap	A	A	156.5	52.1	21.272	-
K0286	MSS	MT	WT	M	72	R	IIA	3	0	0	muc or por	B	A	172.2	43.6	14.7035	-
K0287	MSS	MT	WT	M	76	A	IIA	3	0	0	muc or por	B	A	175	74.9	24.4571	-
K0288	MSS	MT	WT	M	70	A	IIIB	3	1b	0	tub or pap	C	A	167.8	63.4	22.5167	-
K0290	MSS	WT	WT	M	56	R	IIIB	3	1b	0	tub or pap	C	A	164.6	62.9	23.2162	-
K0291	MSS	MT	WT	M	60	R	IVB	4a	2a	1b	tub or pap	D	B	169.3	71.7	25.0153	-
K0292	MSS	MT	WT	M	59	R	IIA	3	0	0	tub or pap	B	A	168.4	74.7	26.3413	-
K0293	MSS	WT	WT	M	74	C	I	2	0	0	tub or pap	A	A	167	59.7	21.4063	-
K0294	MSS	WT	WT	M	61	S	IVA	4b	2a	1a	tub or pap	D	B	170.5	65.8	22.6348	-
K0295	MSS	WT	WT	M	81	T	IIA	3	0	0	tub or pap	B	A	156.8	48.6	19.7672	-
K0296	MSS	WT	WT	M	64	A	IIA	3	0	0	tub or pap	B	A	163	60	22.5827	-
K0297	MSS	WT	WT	F	45	R	IVA	4b	2a	1a	tub or pap	D	C	159	39.5	15.6244	-
K0298	MSS	WT	WT	F	69	R	IIC	4b	0	0	tub or pap	B	A	151.5	38.9	16.9482	+
K0299	MSS	WT	WT	M	51	S	IIIC	4b	2a	0	tub or pap	C	A	181	98.1	29.9441	-
K0300	MSS	WT	WT	M	64	R	IIA	3	0	0	tub or pap	B	A	165.5	47.9	17.488	+
K0301	MSS	MT	WT	F	84	D	IIA	3	0	0	tub or pap	B	A	147.2	42.1	19.4297	-
K0302	MSS	MT	WT	F	86	A	IIA	3	0	0	tub or pap	B	A	145	43	20.4518	-
K0303	MSS	MT	WT	M	64	C	I	2	0	0	tub or pap	A	A	151.8	47.3	20.5266	+
K0304	MSS	WT	WT	F	80	D	IIA	3	0	0	tub or pap	B	A	138.9	43.4	22.495	-
K0305	MSS	MT	WT	F	60	C	IIA	3	0	0	tub or pap	B	A	159	35.6	14.0817	-
K0306	MSS	WT	WT	M	44	S	IVA	3	1a	1a	tub or pap	D	C	177.3	79.1	25.1628	+
K0307	MSS	WT	WT	F	58	R	IIA	3	0	0	tub or pap	B	A	159.4	50	19.6786	-
K0308	MSS	MT	WT	M	61	C	IVA	4a	2b	1a	tub or pap	D	C	150.1	42.1	18.6862	+
K0309	MSS	WT	WT	M	75	S	IIIB	3	1b	0	tub or pap	C	A	159.5	53.1	20.8724	-
K0310	MSS	WT	WT	F	55	R	IIIB	3	1a	0	tub or pap	C	A	149.3	41.6	18.6627	-
K0311	MSS	MT	WT	F	68	R	I	2	0	0	tub or pap	B	A	149	48	21.6206	-
K0312	MSS	WT	WT	M	77	R	IIIC	3	2a	0	muc or por	C	A	161.1	54.6	21.0379	-
K0313	MSS	WT	WT	F	72	S	IIIB	3	1b	0	tub or pap	C	A	146.1	52	24.3614	-
K0314	MSS	WT	WT	F	71	T	IIA	3	0	0	tub or pap	B	A	151.4	62.4	27.2228	-
K0315	MSS	WT	WT	F	57	T	IIA	3	0	0	tub or pap	B	A	156.2	58.3	23.895	+
K0316	MSS	WT	WT	M	37	R	IVA	3	0	1a	muc or por	D	B	176.3	79.6	25.6099	-
K0317	MSS	WT	WT	M	67	S	IIIB	3	1b	0	tub or pap	C	A	168.3	65.2	23.0186	+
K0318	MSS	WT	WT	M	44	R	IIIB	3	1a	0	tub or pap	C	A	171.5	72.9	24.7856	-
K0319	MSS	MT	WT	F	56	R	IVB	4b	2a	1b	tub or pap	D	C	147.5	48.5	22.2924	-
K0321	MSS	WT	WT	M	67	R	IVA	3	1a	1a	tub or pap	D	B	164.5	62	22.9118	+
K0322	MSS	WT	WT	M	57	R	IIA	3	0	0	tub or pap	B	A	166.2	68.2	24.6901	-
K0323	MSS	WT	WT	F	42	T	IIIB	3	1a	0	tub or pap	C	A	168	53.9	19.0972	-
K0324	MSS	MT	WT	F	68	R	IVB	4b	2a	1b	tub or pap	D	C	149	84.9	38.2415	+
K0325	MSS	WT	WT	F	73	R	I	2	0	0	tub or pap	A	A	154.2	48.4	20.3553	-
K0326	MSS	WT	WT	M	77	S	IIA	3	0	0	tub or pap	B	A	170.2	68.8	23.7503	-
K0327	MSS	WT	WT	M	61	R	I	2	0	0	tub or pap	A	A	160.3	59.1	22.9996	-
K0328	MSS	WT	WT	F	65	S	I	2	0	0	tub or pap	A	A	155.8	53.3	21.958	+
K0329	MSS	WT	WT	M	66	A	IVA	3	2b	1a	tub or pap	D	B	164.2	69.65	25.833	+
K0335	MSS	WT	WT	F	66	S	IIIA	2	1a	0	tub or pap	C	A	152	49.4	21.3816	-
K0336R	MSS	WT	WT	M	65	S	IVA	3	2a	1a	tub or pap	D	B	156	59	24.2439	+
K0338	MSS	MT	WT	M	71	R	IIIB	3	1b	0	tub or pap	C	A	160.5	58	22.5153	-
K0339	MSS	MT	WT	M	69	R	IVA	3	0	1a	tub or pap	D	C	163.4	59.2	22.1727	-
K0340	MSI	WT	MT	M	72	T	IIIB	3	1b	0	muc or por	C	B	153.6	60.4	25.6009	-
K0341	MSS	WT	WT	M	65	A	IVA	4a	2b	1a	muc or por	D	C	165.8	59	21.4626	-
K0342	MSS	WT	WT	M	69	S	IIA	3	0	0	tub or pap	B	A	162	60	22.8624	-
K0343	MSS	WT	WT	F	69	R	IVB	3	1b	1b	tub or pap	D	C	151.7	39.9	17.3381	-
K0344	MSS	MT	WT	F	60	C	IIIC	4a	2b	0	tub or pap	C	A	163.8	45.9	17.1074	-
K0345	MSS	MT	WT	M	74	A	IIIB	3	1b	0	muc or por	C	A	154.6	56.6	23.6809	+
K0347	MSS	WT	WT	M	57	R	IIIB	3	2a	0	tub or pap	C	A	168.3	57	20.1236	-
K0348	MSS	WT	WT	F	59	R	IIIB	3	1b	0	tub or pap	C	A	147.8	45.8	20.966	-
K0349	MSS	WT	WT	M	66	S	IIIB	4a	1a	0	tub or pap	C	A	165.3	79.4	29.0586	-
K0350	MSS	WT	WT	F	56	S	IIIA	2	1a	0	tub or pap	C	A	162.3	46.1	17.501	-
K0351	MSS	WT	WT	F	74	R	IIIB	3	1b	0	tub or pap	C	A	141.6	40.2	20.0493	+
K0352	MSS	WT	WT	M	67	S	IIA	3	0	0	tub or pap	C	A	166.4	47.9	17.2993	+
K0353	MSS	WT	WT	F	70	S	IIA	3	0	0	tub or pap	C	A	157.5	47.2	19.0275	-
K0354	MSS	WT	WT	M	64	S	IIA	3	0	0	tub or pap	B	A	170.1	58.7	20.2875	-
K0356	MSS	WT	WT	M	78	D	IIA	3	0	0	tub or pap	B	A	159.1	48.8	19.2788	-
K0358	MSS	WT	WT	F	78	R	IIA	3	0	0	tub or pap	B	A	141.3	39.7	19.8841	-
K0359	MSS	WT	MT	F	77	T	IIIB	3	2b	0	tub or pap	C	A	146	48	22.5183	+
K0360	MSS	MT	WT	M	77	C	IIA	3	0	0	tub or pap	B	A	165.4	64.9	23.7232	-
K0361	MSS	WT	WT	M	76	R	IIIB	3	1b	0	tub or pap	C	A	169	61.2	21.4278	+
K0362	MSS	MT	WT	F	74	A	IIA	3	0	0	tub or pap	B	A	138	48.2	25.3098	-
K0364	MSS	WT	WT	F	59	D	IIA	3	0	0	tub or pap	B	A	147	56	25.9151	+
K0365	MSS	MT	WT	F	61	R	IIIC	4b	1a	0	muc or por	C	A	144.5	51	24.425	+
K0367	MSS	WT	WT	M	88	T	IIA	3	0	0	muc or por	B	A	158	49.2	19.7084	-
K0368	MSS	WT	WT	F	63	D	IIA	3	0	0	tub or pap	B	A	154	52.3	22.0526	-
K0369	MSS	WT	WT	M	50	R	IIA	3	0	0	tub or pap	B	A	175.5	80.7	26.2011	+
K0370	MSS	WT	WT	M	90	S	IIA	3	0	0	tub or pap	B	A	152.7	55.1	23.6305	+
K0371	MSS	WT	WT	M	60	D	IIA	3	0	0	tub or pap	B	A	161.5	60.6	23.2342	-
K0372	MSS	WT	WT	M	52	R	IIIA	2	1a	0	tub or pap	C	A	177	91.2	29.1104	+
K0373	MSS	MT	WT	M	81	D	IIA	3	0	0	tub or pap	B	A	154.1	49.2	20.7186	-
K0374	MSS	WT	WT	M	42	R	IIIB	3	1a	0	tub or pap	C	A	171.1	55	18.7872	-
K0375	MSS	WT	WT	F	54	R	I	2	0	0	tub or pap	B	A	155	54	22.4766	-
K0376	MSS	WT	WT	M	72	R	IVA	3	2a	1a	muc or por	D	C	159.8	49.8	19.5018	-
K0377	MSS	WT	WT	F	57	R	IIIB	3	1a	0	tub or pap	C	A	156.7	59.5	24.2314	-
K0378	MSS	MT	WT	M	78	S	I	2	0	0	tub or pap	A	A	154.1	54	22.7399	+
K0380	MSS	MT	WT	F	78	R	IIIA	1	1a	0	tub or pap	C	A	154.5	42.2	17.6789	+
K0381	MSS	WT	WT	F	78	A	IIA	3	0	0	tub or pap	B	A	143.8	43	20.7946	-
K0382	MSS	WT	WT	F	67	R	IIA	3	0	0	tub or pap	B	A	155	46.3	19.2716	-
K0383	MSI	WT	WT	F	71	C	I	1	0	0	tub or pap	A	A	154.6	50.3	21.045	-
K0384	MSS	WT	WT	M	70	R	IIIB	3	1b	0	tub or pap	B	A	168.5	61	21.4847	-
K0385	MSS	MT	WT	M	77	A	IVA	4b	2a	1a	tub or pap	D	C	157.6	55.1	22.184	+
K0386	MSS	WT	WT	F	65	D	IIA	3	0	0	tub or pap	C	A	157.2	42.5	17.1982	-
K0387	MSS	WT	WT	M	72	R	IIIB	3	1b	0	tub or pap	C	A	160.3	54.5	21.2095	+
K0388	MSS	WT	WT	M	72	D	I	1	0	0	tub or pap	A	A	174	71.3	23.55	-
K0389	MSS	WT	WT	M	45	R	I	2	0	0	tub or pap	A	A	170.9	64.3	22.0154	-
K0390	MSS	WT	WT	M	74	S	IIC	4b	0	0	tub or pap	B	A	166.2	64.5	23.3506	-
K0391	MSS	WT	WT	F	69	S	IIIB	3	1a	0	muc or por	C	A	150.3	52.8	23.3731	+
K0392	MSS	WT	WT	M	71	A	IIIB	3	1b	0	tub or pap	C	A	169.8	67.4	23.3768	+
K0393	MSS	WT	WT	F	70	S	IIIB	3	2a	0	tub or pap	C	A	168.4	66.3	23.3792	-
K0394	MSS	MT	WT	F	70	S	IIA	3	0	0	tub or pap	B	A	159.1	59.2	23.3874	+
K0395	MSS	WT	WT	M	60	R	IVA	4a	2a	1a	tub or pap	D	B	163.9	62.9	23.4149	-
K0396	MSS	WT	WT	F	73	T	IVA	3	2a	1a	muc or por	D	B	147.7	51.1	23.4239	+
K0397	MSS	WT	WT	F	71	R	I	2	0	0	tub or pap	A	A	163.2	62.4	23.4285	-
K0398	MSS	WT	WT	M	78	S	IIA	3	0	0	tub or pap	B	A	154.5	56	23.4602	+
K0399	MSS	WT	WT	M	71	R	IIA	3	0	0	tub or pap	B	A	169.4	67.5	23.5221	+
K0400	MSS	MT	WT	M	63	R	IIA	3	0	0	tub or pap	B	A	161.2	61.1	23.5132	-
K0401	MSS	WT	WT	M	67	A	I	2	0	0	tub or pap	A	A	161.4	61.3	23.5317	+
K0402	MSS	MT	WT	M	81	A	I	2	0	0	tub or pap	A	A	159.5	60	23.5847	+
K0403	MSS	MT	WT	M	79	R	I	2	0	0	tub or pap	A	A	152.7	55.1	23.6305	+
K0404	MSS	WT	WT	M	60	R	IIIB	3	1b	0	tub or pap	C	A	149.9	53.1	23.6315	-
K0405	MSS	WT	WT	F	63	S	IIB	4a	0	0	tub or pap	B	A	153.8	55.9	23.6319	+
K0406	MSS	WT	WT	F	32	R	IIIB	3	1a	0	tub or pap	C	A	158.7	59.6	23.6642	-
K0407	MSS	WT	WT	M	81	A	IIA	3	0	0	tub or pap	B	A	154.6	56.6	23.6809	+
K0408	MSS	MT	WT	F	61	A	IIIB	3	1a	0	tub or pap	C	A	165.4	64.9	23.7232	-
K0409	MSS	WT	WT	M	90	R	I	2	0	0	tub or pap	A	A	173.2	75.3	25.1015	+
K0410	MSS	MT	WT	M	75	S	IIA	3	0	0	tub or pap	B	A	170.2	68.8	23.7503	-
K0411	MSS	WT	WT	F	71	R	I	2	0	0	tub or pap	A	A	165	64.8	23.8017	-
K0413	MSS	WT	WT	M	80	R	I	2	0	0	tub or pap	A	A	167.9	67.5	23.9443	-
K0414	MSS	WT	WT	M	76	R	I	2	0	0	tub or pap	A	A	160.5	61.9	24.0293	-
K0415	MSS	WT	WT	F	69	R	IIIB	3	1b	0	tub or pap	B	A	155	59	24.5578	+
K0416	MSS	MT	WT	F	78	C	IIIB	3	2a	0	tub or pap	C	A	146.8	51.8	24.0369	-
K0417	MSS	MT	WT	M	73	R	IIA	3	0	0	tub or pap	B	A	149	57.2	25.7646	+
K0418	MSS	WT	WT	F	59	D	IIIB	3	1a	0	tub or pap	C	A	177.2	75.5	24.0447	-
K0419	MSS	WT	WT	M	34	R	I	2	0	0	tub or pap	A	A	171.8	71	24.0554	-
K0420	MSS	WT	WT	F	78	S	IVA	3	0	1a	tub or pap	D	B	168	68	24.093	-
K0421	MSS	WT	WT	M	47	S	IIIB	3	1b	0	tub or pap	C	A	175.3	74.2	24.1457	-
K0422	MSS	WT	WT	M	52	R	IIA	3	0	0	tub or pap	B	A	171.2	70.9	24.1902	-
K0423	MSS	MT	WT	F	71	S	IVB	3	0	1b	tub or pap	D	C	147.1	52.4	24.2162	-
K0424	MSS	WT	WT	F	78	R	IVA	3	0	1a	tub or pap	D	C	170.6	67.1	23.055	-
K0425	MSS	WT	WT	F	66	A	IIA	3	0	0	tub or pap	B	A	164	65.2	24.2415	-
K0426	MSS	WT	WT	F	59	S	IIIB	3	2a	0	tub or pap	C	A	140	44.1	22.5	+
K0427	MSS	WT	WT	M	58	A	IIA	3	0	0	tub or pap	B	A	156	59	24.2439	+
K0428	MSS	MT	WT	M	65	R	IVA	4b	2b	1a	tub or pap	D	C	172	72	24.3375	-
K0429	MSS	MT	WT	F	52	S	IIA	3	0	0	tub or pap	B	A	146.1	52	24.3614	-
K0430	MSS	MT	WT	M	59	R	IIA	3	0	0	tub or pap	B	A	152.4	56.6	24.3695	-
K0431	MSS	WT	WT	F	89	S	IIIC	4b	2b	0	tub or pap	C	A	153.7	57.6	24.3823	-
K0432	MSS	MT	WT	M	71	R	IIIB	3	2a	0	tub or pap	C	A	159.5	62.2	24.4494	-
K0433	MSS	MT	WT	M	58	A	IIIB	3	2b	0	tub or pap	C	A	175	74.9	24.4571	-
K0434	MSS	MT	WT	M	72	R	IIIA	2	1a	0	tub or pap	C	A	181.8	81.1	24.5377	-
K0435	MSS	WT	WT	M	74	C	IIIB	3	1b	0	tub or pap	C	A	168.9	70	24.538	-
K0436	MSS	MT	WT	M	58	R	IIA	3	0	0	tub or pap	B	A	160	69	26.9531	-
K0437	MSS	WT	WT	M	76	D	IIA	3	0	0	tub or pap	B	A	168.5	67.6	23.8093	-
K0438	MSS	WT	WT	F	52	R	I	2	0	0	tub or pap	A	A	169.8	71.1	24.6601	-
K0439	MSS	MT	WT	F	69	T	IVA	4b	1b	1a	tub or pap	D	C	159.7	63	24.7019	+
K0440	MSS	MT	WT	F	65	A	IIA	3	0	0	tub or pap	B	A	166.2	68.2	24.6901	-
K0441	MSS	WT	WT	M	72	S	IVB	4a	1b	1b	tub or pap	D	C	171.5	72.9	24.7856	-
K0442	MSS	WT	WT	F	59	S	I	2	0	0	tub or pap	A	A	156.8	61.1	24.8513	-
K0443	MSS	WT	WT	M	65	R	I	2	0	0	tub or pap	A	A	188.6	88.4	24.8524	-
K0444	MSS	WT	WT	M	62	R	IIIC	4a	2b	0	muc or por	C	A	161.5	64.9	24.8828	+
K0445	MSS	WT	WT	F	56	R	I	1	0	0	tub or pap	A	A	140.1	48.9	24.9134	-
K0446	MSS	WT	WT	F	62	R	IIIC	4b	1b	0	muc or por	C	A	145.8	53.1	24.9793	+
K0447	MSS	WT	WT	F	69	R	IIA	3	0	0	tub or pap	B	A	168	70.6	25.0142	-
K0448	MSS	WT	WT	M	64	S	IIA	3	0	0	tub or pap	B	A	169.3	71.7	25.0153	-
K0449	MSS	WT	WT	M	71	R	IIIB	3	1a	0	tub or pap	C	A	168	71	25.1559	-
K0450	MSS	WT	WT	F	70	R	I	2	0	0	tub or pap	A	A	177.3	79.1	25.1628	+
K0451	MSS	MT	WT	F	80	S	IIIC	4a	2a	0	tub or pap	C	A	148	55.2	25.2009	-
K0452	MSS	WT	WT	F	46	S	IIIA	2	1b	0	tub or pap	C	A	150	56.8	25.2444	+
K0453	MSS	WT	WT	M	60	S	IIA	3	0	0	tub or pap	B	A	138	48.2	25.3098	-
K0454	MSS	MT	WT	F	67	R	IIIC	4b	2a	0	tub or pap	C	A	142.5	51.4	25.3124	+
K0455	MSS	WT	WT	M	80	T	IIA	3	0	0	tub or pap	B	A	158.2	63.4	25.3324	-
K0457	MSS	WT	WT	M	73	R	IIA	3	0	0	tub or pap	B	A	139.4	49.3	25.3701	-
K0458	MSS	MT	WT	M	80	R	IIIB	3	1a	0	tub or pap	C	A	167.5	71.2	25.3776	+
K0459	MSS	WT	WT	F	45	R	IIIB	3	1b	0	tub or pap	C	A	152.5	59.25	25.477	+
K0460	MSS	WT	WT	F	78	A	I	1	0	0	tub or pap	A	A	159.5	64.7	25.4321	-
K0461	MSS	WT	WT	F	67	S	IVA	3	2b	1a	tub or pap	D	C	167.8	72	25.5711	-
K0462	MSS	MT	WT	M	78	S	IIB	4a	0	0	tub or pap	B	A	159.8	65.3	25.5717	-
K0463	MSS	WT	WT	M	74	R	IIIB	3	1b	0	tub or pap	C	A	176.3	79.6	25.6099	+
K0464	MSS	WT	WT	F	60	R	IVB	4b	2b	1b	muc or por	D	C	164.2	69.65	25.833	+
K0465	MSS	MT	WT	M	68	C	IIA	3	0	0	tub or pap	B	A	166.4	71.6	25.8587	+
K0466	MSS	WT	WT	M	67	R	IIIB	3	2a	0	tub or pap	C	A	164	69.6	25.8775	+
K0467	MSS	MT	WT	M	55	R	IIIB	3	2a	0	tub or pap	C	A	160.5	66.7	25.8926	-
K0468	MSS	WT	WT	F	66	S	I	2	0	0	tub or pap	B	A	160.2	66.8	26.0286	+
K0469	MSS	MT	WT	F	63	R	IIIC	4a	2a	0	tub or pap	C	A	170.6	75.9	26.0786	-
K0470	MSS	WT	WT	M	51	R	IVA	3	2a	1a	tub or pap	D	C	166.8	72.7	26.1302	-
K0471	MSS	WT	WT	F	47	R	IIA	3	0	0	tub or pap	B	A	170	49.5	17.128	-
K0472	MSS	WT	WT	M	34	R	IIIA	2	1b	0	tub or pap	C	A	147.6	57	26.1639	-
K0473	MSS	WT	WT	M	56	R	IIIC	3	2b	0	tub or pap	C	A	152.5	51.4	22.1016	-
K0474	MSS	MT	WT	F	48	R	IIIB	3	1a	0	tub or pap	C	A	160.8	61.2	23.669	-
K0475	MSS	WT	WT	F	57	C	IIA	3	0	0	tub or pap	B	A	162.2	69.1	26.2649	-
K0476	MSS	MT	WT	F	78	R	IVA	4a	1a	1a	tub or pap	D	B	144.3	54.7	26.2697	+
K0477	MSS	WT	WT	F	80	A+T	IIA	3	0	0	tub or pap	B	A	167.2	73.9	26.4345	+
K0478	MSS	WT	WT	F	59	R	IIA	3	0	0	tub or pap	B	A	168.4	74.7	26.3413	+
K0479	MSS	WT	WT	F	55	R	IIIA	2	1a	0	tub or pap	C	A	161	66	25.462	-
K0480	MSS	WT	WT	M	66	R	IIIB	3	1b	0	tub or pap	C	A	160.5	52	20.1861	+
K0483	MSS	WT	WT	M	67	R	IVA	3	2b	1a	tub or pap	D	C	172.2	78.7	26.5405	+
K0485 AC	MSS	WT	WT	M	75	A+T	IIIB	3	2a	0	tub or pap	C	A	162.9	70.5	26.5673	+
K0486	MSS	WT	WT	F	50	R	IIA	3	0	0	tub or pap	B	A	169.5	76.5	26.627	-
K0487	MSS	MT	WT	F	76	S	IVA	3	1a	1a	tub or pap	D	C	168.5	75.8	26.6974	-
K0488	MSS	WT	WT	F	76	S	IVA	3	1a	1a	tub or pap	D	C	146.7	57.5	26.7182	+
K0489	MSS	WT	WT	M	65	R	IIC	4b	0	0	tub or pap	B	A	163.3	53	19.8748	-
K0490	MSS	WT	WT	M	65	R	I	1	0	0	tub or pap	A	A	153.7	63.2	26.7528	-
K0491	MSS	MT	WT	M	53	C	IIA	3	0	0	tub or pap	B	A	169.5	86.5	30.1076	+
K0492	MSS	WT	WT	F	65	S	I	2	0	0	tub or pap	A	A	153.5	46.8	19.8623	-
K0494	MSS	WT	WT	M	69	S	IVA	3	0	1a	tub or pap	D	C	156.7	76.7	31.2361	+
K0495	MSS	WT	WT	M	83	A	IIIA	3	1a	0	tub or pap	B	A	160.8	47.7	18.4479	-
K0496	MSS	WT	WT	M	69	S	IIIA	3	1a	0	tub or pap	C	A	172.6	63.2	21.2146	+
K0497	MSS	MT	WT	F	75	R	IIA	3	0	0	tub or pap	B	A	160.5	66.7	25.8926	+
K0498	MSS	MT	WT	M	63	T	IVB	4b	1a	1b	tub or pap	D	C	167.1	59.5	21.309	-
K0499	MSS	WT	WT	F	65	R	IIA	3	0	0	tub or pap	B	A	144.3	54.7	26.2697	-
K0500	MSI	WT	MT	M	88	C	IIA	3	0	0	tub or pap	B	A	157	70	28.3987	-
K0501	MSI	WT	MT	F	72	C	I	1	0	0	tub or pap	A	A	151.5	42.7	18.6038	-
K0502	MSS	WT	WT	F	74	R	IIIB	3	1a	0	tub or pap	C	A	147.6	48	22.0327	-
K0503	MSS	WT	WT	M	58	R	IVA	3	1b	1a	tub or pap	D	C	159.5	64.7	25.4321	-
K0504	MSS	WT	WT	M	67	S	IIA	3	0	0	tub or pap	B	A	174.5	70.2	23.054	-
K0505	MSS	WT	WT	M	74	S	IIA	3	0	0	tub or pap	B	A	154	55.3	23.3176	-
K0506	MSS	MT	WT	F	85	S	IIA	3	0	0	tub or pap	B	A	142.6	34.4	16.9168	-
K0508	MSS	WT	WT	M	68	R	IIA	3	0	0	tub or pap	B	A	148.2	60.9	27.7281	+
K0509	MSS	MT	WT	F	60	C	0	is	0	0	tub or pap	A	A	151.9	46.1	19.9795	-
K0510	MSS	MT	WT	M	78	R	IIA	3	0	0	tub or pap	B	A	170.5	66.6	22.91	+
K0511	MSS	WT	WT	M	78	T	IVA	4a	2a	1a	muc or por	D	C	159.8	43.3	16.9564	-
K0512	MSS	WT	WT	M	79	S	IIA	3	0	0	tub or pap	B	A	166	59.9	21.7376	+
K0513	MSS	WT	WT	M	61	R	IIIB	3	1b	0	tub or pap	C	A	166.4	71.6	25.8587	+
K0514	MSS	WT	WT	F	55	S	IIIB	3	1b	0	tub or pap	C	A	161.1	47.6	18.3407	-
K0515	MSS	WT	WT	F	73	R	IIIC	4b	1a	0	tub or pap	C	C	150	56.8	25.2444	+
K0516	MSS	WT	WT	M	62	S	IIA	3	0	0	tub or pap	B	A	172.2	78.7	26.5405	+
K0517	MSS	MT	WT	F	62	R	I	2	0	0	tub or pap	A	A	156.8	61.1	24.8513	-
K0518	MSS	WT	MT	F	51	T	IV	3	2	1a	muc or por	D	C	164	56	20.8209	-
K0519	MSS	WT	WT	F	63	S	IIIB	3	1b	0	tub or pap	C	A	158.5	42.7	16.9969	-
K0521	MSS	WT	WT	F	73	C	IIIB	3	1b	0	tub or pap	C	A	156.1	54.1	22.202	-
K0522	MSS	WT	WT	M	57	S	IVB	3	2a	1b	tub or pap	D	C	171.9	81.9	27.7161	+
K0523	MSS	MT	WT	M	73	T	IVA	3	1b	1a	tub or pap	D	C	161.9	75.4	28.7659	+
K0524	MSS	WT	WT	M	68	R	IVA	3	1a	1a	muc or por	D	B	163	52.8	19.8728	-
K0525	MSS	WT	WT	M	75	R	IIIC	3	2b	0	tub or pap	C	B	152.6	63	27.054	-
K0527	MSS	WT	WT	F	76	C	IIIB	3	1b	0	tub or pap	C	A	155	52	21.6441	+
K0528	MSS	WT	WT	M	75	C	I	2	0	0	tub or pap	B	A	178.5	72.4	22.7228	+
K0529	MSS	WT	WT	F	69	S	IIA	3	0	0	tub or pap	B	A	144.1	60.4	29.0877	+
K0530	MSS	WT	WT	M	72	S	IIA	3	0	0	tub or pap	B	A	167.5	71.2	25.3776	+
K0531	MSS	WT	WT	F	78	T	IIA	3	0	0	tub or pap	B	A	143.4	38.6	18.7711	-
K0532	MSS	MT	WT	F	51	T	IIA	3	0	0	tub or pap	B	A	161.3	47.3	18.1799	-
K0533	MSS	WT	WT	M	67	S	IVA	4a	2a	1a	muc or por	D	C	155.8	65.9	27.1488	-
K0535	MSS	WT	WT	M	67	S	I	2	0	0	tub or pap	B	A	156	65.1	26.7505	+
K0536	MSS	WT	WT	F	69	S	IIA	3	0	0	tub or pap	B	A	155	56	23.3091	-
K0537	MSI	WT	WT	F	66	S	IIIB	4a	1b	0	tub or pap	C	A	159	57	22.5466	-
K0538	MSS	WT	WT	M	70	S	IIIC	4a	2b	0	muc or por	C	A	168.2	74.9	26.4746	+
K0539	MSS	WT	WT	M	62	R	IIIB	3	2a	0	tub or pap	C	A	159	51	20.1733	-
K0540	MSS	WT	WT	M	56	R	IVA	3	2b	1a	muc or por	D	B	164.6	56.8	20.9647	-
K0541	MSS	MT	WT	M	64	A	IIIB	3	2a	0	tub or pap	C	A	164	69.6	25.8775	-
K0542	MSS	MT	WT	M	78	A	IVA	4b	1b	1a	tub or pap	D	B	161	37.5	14.467	-
K0543	MSS	WT	WT	M	87	R	IIIA	3	1a	0	tub or pap	C	A	148.8	47.4	21.4078	-
K0544	MSS	MT	WT	F	48	R	IIA	3	0	0	tub or pap	B	A	163.9	62.9	23.4149	-
K0545	MSS	MT	WT	F	86	R	IIA	3	0	0	tub or pap	B	A	141.2	35.7	17.906	-
K0546	MSS	MT	WT	M	56	R	IIIB	3	2a	0	tub or pap	C	A	169.8	71.1	24.6601	-
K0547	MSS	WT	MT	M	34	A	IVB	4a	2b	1b	tub or pap	D	C	188.6	88.4	24.8524	-
K0548	MSS	WT	WT	F	58	R	I	1	0	0	tub or pap	A	A	154.6	40.9	17.1121	-
K0549	MSS	WT	WT	M	77	R	IVB	4b	2a	1b	tub or pap	D	C	161	60.7	23.4173	+
K0550	MSS	WT	WT	M	70	S	IIIB	3	2a	0	tub or pap	C	A	156.3	64.3	26.3204	-
K0551	MSS	MT	WT	M	65	R	IIIB	3	1b	0	tub or pap	C	A	158.2	61.3	24.4933	+
K0552	MSS	WT	WT	F	64	R	I	2	0	0	tub or pap	A	A	144.8	51	24.3239	-
K0553	MSS	WT	WT	M	67	S	IIA	3	0	0	tub or pap	B	A	152.7	83.4	35.7674	+
K0554	MSS	WT	WT	F	61	S	IIA	3	0	0	tub or pap	B	A	159.8	70.4	27.5689	+
K0555	MSS	MT	WT	M	71	R	IIA	3	0	0	tub or pap	B	A	156.8	61.5	25.014	-
K0556	MSS	WT	WT	M	66	A	IIB	4a	0	0	tub or pap	B	A	174.2	69.8	23.0017	+
K0557	MSS	MT	WT	M	73	R	IIA	3	0	0	tub or pap	B	A	170.5	76.5	26.3156	+
K0558	MSS	MT	WT	M	74	R	IIIB	3	1b	0	muc or por	C	A	159.2	59.6	23.5158	-
K0559	MSS	MT	WT	M	75	C	IIA	3	0	0	tub or pap	B	A	166	45.45	16.4937	-
K0560	MSS	MT	WT	F	78	A	IIIB	4a	1b	0	tub or pap	C	A	143	40	19.5609	-
K0561	MSS	WT	WT	M	66	R	IIIB	3	2a	0	tub or pap	C	A	161.7	48.3	18.4726	-
K0562	MSS	WT	WT	M	81	R	IVA	4a	1a	1a	muc or por	D	C	169.1	44.1	15.4224	-
K0563	MSS	MT	WT	F	79	A	IIA	3	0	0	tub or pap	B	A	142.1	49	24.2665	+
K0564	MSS	WT	WT	M	78	R	IIIB	3	1a	0	tub or pap	C	A	157.2	74.85	30.2891	-
K0565	MSS	WT	WT	F	47	R	IIIC	3	2b	0	tub or pap	C	A	166	53.1	19.2699	-
K0566	MSS	MT	WT	M	70	R	IIIB	3	1a	0	tub or pap	C	A	150.6	48.6	21.4282	-
K0567	MSS	WT	WT	M	73	R	IIA	2	0	0	tub or pap	B	A	167	63.8	22.8764	-
K0568	MSS	WT	MT	F	68	T	IIA	3	0	0	tub or pap	B	A	149.2	54.9	24.6624	+
K0569	MSS	WT	WT	M	76	S	IIA	3	0	0	tub or pap	B	A	163.2	63.2	23.7289	-
K0570	MSS	WT	WT	F	35	S	IIIC	4a	2a	0	tub or pap	C	A	160.2	49.6	19.3267	-
K0571	MSS	WT	WT	M	66	T	IIIB	3	1a	0	tub or pap	C	A	166.5	74.4	26.8376	-
K0572	MSS	WT	WT	M	79	C	IIIB	3	2a	0	tub or pap	C	A	163	70.4	26.497	-
K0573	MSS	WT	WT	M	60	R	I	2	0	0	tub or pap	A	A	169.1	60.1	21.0178	-
K0574	MSS	MT	WT	M	72	R	I	2	0	0	tub or pap	A	A	164.9	58	21.3298	-
K0575	MSS	MT	WT	M	82	R	I	2	0	0	tub or pap	A	A	134.8	35.4	19.4815	-
K0576	MSS	WT	WT	F	44	A	I	1	0	0	tub or pap	A	A	160.5	53.2	20.652	-
K0577	MSS	MT	WT	F	80	R	IIIC	3	2b	0	muc or por	B	A	148.5	45.1	20.4514	-
K0578	MSS	WT	WT	F	80	S	IIA	3	0	0	tub or pap	B	A	146	46.7	21.9084	+
K0579	MSS	WT	WT	M	62	R	IIIB	3	1a	0	tub or pap	B	A	167.4	66.5	23.7307	+
K0580	MSS	WT	WT	M	80	R	I	2	0	0	tub or pap	A	A	161.8	65.1	24.867	+
K0581	MSS	WT	WT	M	64	R	IVA	4a	2b	1a	tub or pap	D	C	175.5	67.6	21.9479	-
K0582	MSS	MT	WT	M	63	R	I	2	0	0	tub or pap	A	A	170.5	72	24.7676	+
K0583	MSS	WT	WT	F	93	A	IIIB	3	1b	0	tub or pap	C	A	132	35.5	20.3742	-
K0584	MSS	WT	WT	M	55	S	IIA	3	0	0	tub or pap	B	A	169	78.6	27.52	+
K0586	MSI	WT	MT	M	66	R	IIIB	3	1	0	tub or pap	C	A	162	80	30.4832	-
K0587	MSS	WT	WT	M	72	S	IIA	3	0	0	tub or pap	B	A	162.1	79.85	30.3885	-
K0588	MSS	WT	WT	F	70	R	IIIB	3	2a	0	tub or pap	C	A	149.2	47	21.1135	-
K0589	MSS	WT	WT	F	68	R	IIIA	2	1b	0	tub or pap	C	A	153.1	56.4	24.0618	-
K0590	MSS	MT	WT	M	75	R	IIIB	3	2a	0	tub or pap	C	A	166	61.5	22.3182	-
K0591	MSI	WT	WT	F	79	A	IIC	4b	0	0	muc or por	B	A	156.6	53.9	21.9789	-
K0592	MSS	MT	WT	F	58	S	I	1	0	0	tub or pap	A	A	155.6	53.9	22.2623	-
K0593	MSS	MT	WT	M	64	S	IIA	3	0	0	tub or pap	B	A	161.3	65.3	25.0983	+
K0594	MSS	MT	WT	M	76	R	IIIA	2	1a	0	tub or pap	C	A	159	54.4	21.5181	+
K0595	MSS	WT	WT	M	71	T	IVA	4a	2b	1a	tub or pap	D	C	161.5	69.4	26.6081	+
K0596	MSS	WT	WT	M	59	S	IVA	3	2b	1a	tub or pap	D	C	162.2	58.2	22.1218	-
K0597	MSS	MT	WT	F	80	C	IIIB	4a	1b	0	tub or pap	C	A	152.7	51.9	22.2582	-
K0598	MSS	WT	WT	M	53	R	I	2	0	0	tub or pap	A	A	177.1	79	25.1878	-
K0599	MSS	WT	WT	M	45	R	I	2	0	0	tub or pap	A	A	167.3	66.7	23.8305	-
K0600	MSS	WT	WT	M	35	R	IIIB	3	1b	0	tub or pap	C	A	178.4	84	26.3931	-
K0601	MSS	MT	WT	M	70	T	I	2	0	0	tub or pap	A	A	162.1	68.2	25.9548	-
K0602	MSS	WT	WT	M	69	R	IVB	4b	1a	1a	tub or pap	D	C	156.1	56.3	23.1048	-
K0603	MSS	WT	WT	F	66	S	IIC	4b	1a	0	tub or pap	C	A	161.2	63.3	24.3598	-
K0604	MSS	WT	MT	M	68	R	IIB	4a	0	0	muc or por	B	A	171	54.9	18.775	-
K0606	MSS	WT	WT	M	75	R	II	3	0	0	tub or pap	B	A	155.6	53.2	21.9732	+
K0607	MSS	WT	WT	F	65	R	II	3	0	0	tub or pap	B	A	146	67.9	31.854	+
K0608	MSI	WT	MT	F	77	A	I	2	0	0	tub or pap	A	A	150.6	31	13.6682	+
K0609	MSS	WT	WT	M	64	T	IIIB	3	1a	0	tub or pap	C	A	174.1	64.6	21.3125	-
K0610	MSS	WT	WT	M	70	A	IIIB	3	2a	0	tub or pap	C	A	158.1	62.9	25.1644	-
K0613	MSS	WT	WT	F	60	R	I	2	0	0	tub or pap	A	A	155	48.8	20.3122	-
K0614	MSS	WT	WT	M	63	R	II	3	0	0	tub or pap	B	A	164	56.6	21.044	+
K0615	MSS	WT	WT	F	76	S	I	2	0	0	tub or pap	B	A	148	64.9	29.6293	-
K0616	MSS	WT	WT	M	67	R	IIIB	3	1b	0	tub or pap	C	A	158	53.4	21.3908	+
K0617	MSS	WT	MT	M	75	R	II	3	0	0	tub or pap	B	A	167.2	73.7	26.363	-
K0618	MSS	MT	WT	F	76	A	II	3	0	0	tub or pap	B	A	152.8	54.7	23.4283	+
K0619	MSS	MT	WT	M	66	R	I	1b	0	0	tub or pap	A	A	163.9	61.7	22.9682	-
K0620	MSS	WT	WT	F	81	S	IIIB	3	1a	0	muc or por	C	A	150.5	51.2	22.6046	-
K0621	MSS	WT	WT	F	81	C	IIIB	3	2a	0	muc or por	C	A	145.6	51.2	24.1517	-
K0622	MSS	WT	WT	F	78	R	IIIC	3	2a	0	tub or pap	C	A	148.5	46.65	21.1543	+
K0623	MSS	WT	WT	M	48	A	IIIB	3	1b	0	tub or pap	C	A	171.4	58.5	19.9129	-
K0624	MSS	WT	WT	M	71	T	0	is	0	0	tub or pap	A	A	155.5	53.75	22.2289	-
K0625	MSS	WT	WT	M	57	R	II	3	0	0	tub or pap	B	A	166.5	64.45	23.2485	-
K0627	MSS	WT	WT	M	86	R	IIIB	3	1a	0	tub or pap	C	A	156.7	59.7	24.3129	-
K0628	MSS	WT	WT	F	75	S	IIIB	3	2a	0	tub or pap	C	A	146.9	32.2	14.9215	-
K0629	MSS	MT	WT	F	78	T	IV	3	0	1	tub or pap	D	B	153	47.1	20.1205	-
K0630	MSS	WT	WT	M	62	R	IV	4b	1b	1	tub or pap	D	C	169.4	53	18.4692	+
K0631	MSS	MT	WT	F	59	R	IIIB	3	1b	0	tub or pap	C	A	138.1	40.15	21.0522	-
K0632	MSS	MT	WT	F	61	A	I	2	0	0	tub or pap	A	A	158	52.7	21.1104	-
K0633	MSS	MT	WT	F	83	R	IIIB	3	1b	0	tub or pap	C	A	137.5	41.3	21.8446	+
K0634	MSS	MT	WT	F	64	R	IIIB	3	2a	0	tub or pap	C	A	153.9	47.4	20.0125	-
K0635	MSS	WT	WT	M	84	A	IIIC	4a	2b	0	tub or pap	C	A	164.3	55.9	20.7079	-
K0636	MSS	WT	WT	F	51	R	IIIA	2	1b	0	tub or pap	C	A	154.3	49.3	20.7069	-
K0639	MSS	WT	WT	F	78	A	II	3	0	0	tub or pap	B	A	155.3	53.8	22.3069	-
K0640	MSS	WT	WT	M	75	A	IIIB	4a	2b	0	tub or pap	C	A	167.1	69.7	24.962	-
K0641	MSS	WT	WT	M	63	S	IV	3	0	1	tub or pap	D	C	189.2	70.6	19.7225	-
K0642	MSS	WT	WT	F	75	S	IIIB	3	1a	0	tub or pap	C	A	155.5	46.6	19.2719	-
K0643	MSS	MT	WT	F	72	R	I	2	0	0	tub or pap	A	A	156.6	60.8	24.7925	-
K0644	MSS	WT	WT	F	71	R	II	3	0	0	tub or pap	B	A	150.5	56.15	24.79	+
K0645	MSS	WT	WT	M	66	S	IIIB	3	1b	0	tub or pap	C	A	171.7	60.4	20.4878	-
K0646	MSS	MT	WT	F	84	RP	IV	3	1b	1	tub or pap	D	C	148	39.5	18.0332	-
K0647	MSS	WT	WT	F	43	R	IIIC	3	2b	0	tub or pap	C	A	162.6	49.4	18.6847	-
K0648	MSS	WT	WT	M	52	S	II	3	0	0	tub or pap	B	A	166.6	67.1	24.1753	+
K0649	MSS	WT	WT	M	70	R	IV	3	1a	1	tub or pap	D	C	162.2	47.7	18.1308	+
K0650	MSS	MT	WT	F	78	S	IV	4b	0	1	tub or pap	D	C	153.3	59.1	25.148	-
K0651	MSS	WT	WT	F	64	S	II	3	0	0	tub or pap	B	A	145.7	56.5	26.6152	+
K0653	MSS	WT	WT	F	71	R	II	3	0	0	tub or pap	B	A	151.5	50.4	21.9586	+
K0654	MSS	MT	WT	M	62	S	II	3	0	0	tub or pap	B	A	167.9	49.3	17.4882	-
K0655	MSS	WT	WT	M	72	R	IIIC	4a	1b	0	tub or pap	C	A	167.1	73.35	26.2692	+
K0656	MSS	MT	WT	M	76	S	II	3	0	0	tub or pap	B	A	169	66.8	23.3885	-
K0657	MSS	WT	WT	F	52	R	I	1a	0	0	tub or pap	A	A	152.7	42.8	18.3555	-
K0658	MSS	WT	WT	F	61	A	IIIC	4a	2b	0	tub or pap	C	A	159.4	55.7	21.9219	-
K0659	MSS	WT	WT	M	64	R	IIIB	3	2b	0	tub or pap	C	A	161.6	50.4	19.2996	-
K0660	MSS	WT	WT	M	58	R	IIIC	4a	2a	0	tub or pap	C	A	169.5	63.5	22.1021	-
K0662	MSS	MT	WT	F	93	R	II	3	0	0	tub or pap	B	A	138.4	35.8	18.6901	-
K0664	MSS	MT	WT	M	70	R	II	3	0	0	tub or pap	B	A	166.5	52.7	19.01	-
K0665	MSS	MT	WT	F	54	R	IV	4a	1b	1	tub or pap	D	C	160.8	54	20.8844	-
K0666	MSS	WT	WT	M	70	R	II	3	0	0	tub or pap	B	A	164.5	58.4	21.5815	+
K0667	MSS	WT	WT	F	88	A	IVB	4a	0	1	muc or por	D	C	143.2	38.2	18.6285	-
K0668	MSS	WT	WT	F	78	S	I	2	0	0	tub or pap	B	A	149.8	54.7	24.3761	-
K0669	MSS	WT	WT	F	51	S	IIIB	4a	1b	0	tub or pap	C	A	162	52	19.8141	-
K0670	MSS	MT	WT	F	59	C	IIIB	4a	1b	0	tub or pap	C	A	152.5	56.3	24.2085	-
K0671	MSS	MT	WT	F	63	A	IV	4a	1a	1	tub or pap	D	B	161.9	49.2	18.7703	-
K0672	MSS	WT	WT	M	73	A	II	3	0	0	tub or pap	B	A	174	59.4	19.6195	+
K0673	MSS	WT	WT	F	77	S	II	4a	0	0	tub or pap	B	A	156.7	54.1	22.0323	-
K0674	MSS	WT	WT	F	73	S	IIIB	4a	1a	0	tub or pap	C	A	147.1	43.8	20.2418	-
K0675	MSS	WT	WT	M	58	S	IIIB	3	1a	0	tub or pap	C	A	171.4	64.6	21.9893	-
K0676	MSS	WT	WT	M	61	S	I	2	0	0	tub or pap	A	A	179.2	82.55	25.7064	-
K0677	MSS	WT	WT	F	63	R	II	3	0	0	tub or pap	B	A	157.1	47	19.0434	-
K0678	MSS	MT	WT	F	63	S	IIIC	4a	2b	0	tub or pap	C	A	154	50.5	21.2936	+
K0679	MSS	WT	WT	M	72	R	I	2	0	0	tub or pap	A	A	168.9	77.4	27.132	+
K0680	MSS	MT	WT	M	71	R	IVA	3	2b	1a	tub or pap	D	B	159.8	58.7	22.9871	-
K0681	MSS	WT	WT	M	45	R	IIIB	4a	1b	0	tub or pap	C	A	164.1	58.4	21.6868	-
K0682	MSS	WT	WT	M	64	S	IV	3	2b	1	tub or pap	D	B	158.8	56.3	22.3258	-
K0683	MSS	WT	WT	F	67	R	IIIB	3	1b	0	tub or pap	C	A	145.4	43.95	20.7888	-
K0684	MSS	MT	WT	F	80	A	IV	4b	1a	1	tub or pap	D	B	146	34.5	16.185	+
K0685	MSS	WT	WT	F	83	R	IV	3	1b	1	tub or pap	D	C	142.7	53.1	26.0763	-
K0686	MSS	WT	WT	M	63	A	II	3	0	0	tub or pap	B	A	166.5	80.2	28.9298	+
K0687	MSS	MT	WT	M	76	A	IV	4a	1b	1	tub or pap	D	C	158	49	19.6283	+
K0688	MSS	WT	WT	F	67	RbP	IVB	4b	2b	1b	muc or por	D	C	148.4	56.1	25.4739	-
K0689	MSS	WT	WT	M	76	S	II	3	0	0	tub or pap	B	A	157.1	52.1	21.1099	-
K0690	MSS	WT	WT	F	55	S	IIIB	4a	1b	0	tub or pap	C	A	161	47.9	18.4792	-
K0691	MSS	MT	WT	M	68	R	IVB	4a	1b	1	tub or pap	D	C	173.6	56.2	18.6482	+
K0692	MSS	MT	WT	M	73	R	IIIC	4b	1b	0	tub or pap	C	A	160.3	49	19.069	+
K0693	MSS	WT	WT	M	55	R	IIIC	4b	1a	0	muc or por	C	A	175	60.8	19.8531	-
K0694	MSS	WT	WT	F	51	R	I	2	0	0	tub or pap	A	A	170.9	64.6	22.1181	-
K0695	MSS	WT	WT	F	63	A	IIIC	4a	2a	0	tub or pap	C	A	152	44.8	19.3906	-
K0696	MSS	MT	WT	F	84	C	IIIB	3	1b	0	tub or pap	C	A	150	48.5	21.5556	+
K0697	MSS	WT	WT	M	63	S	IIIB	3	1a	0	tub or pap	C	A	165.4	69.4	25.3681	-
K0698	MSS	MT	WT	M	76	R	II	4a	0	0	tub or pap	B	A	163.3	47.9	17.9623	+
K0699	MSS	MT	WT	M	69	R	IV	3	2a	1	tub or pap	D	C	167.2	61.7	22.0705	-
K0700	MSS	WT	WT	M	60	S	IV	4a	1b	1	tub or pap	D	C	157	56	22.719	-
K0701	MSS	WT	WT	M	84	S	I	1b	0	0	tub or pap	A	A	143.7	46.7	22.6154	+
K0702	MSS	WT	WT	F	64	C	IIC	4b	0	0	tub or pap	B	A	150.6	37.5	16.5341	-
K0703	MSS	MT	WT	M	75	S	IIIB	3	2a	0	tub or pap	C	A	170.5	69	23.7356	-
K0704	MSS	WT	WT	F	70	S	IV	4b	2a	1	tub or pap	D	C	155.8	51.8	21.34	-
K0705	MSS	WT	WT	M	80	R	IIIB	4a	1a	0	tub or pap	C	A	156.2	54.6	22.3785	+
K0706	MSS	WT	WT	F	62	S	IIIB	3	1a	0	tub or pap	C	A	152.3	52.6	22.677	-
K0707	MSS	WT	WT	F	57	S	IV	4b	0	1	tub or pap	D	C	155.9	41	16.8691	-
K0708	MSS	WT	WT	M	74	S	IV	3	0	1	tub or pap	D	C	156.6	54.9	22.3866	+
K0709	MSS	WT	WT	M	67	R	II	3	0	0	tub or pap	B	A	168.5	68.7	24.1967	-
K0710	MSS	WT	WT	M	86	R	IVA	3	1b	1a	tub or pap	D	B	172.4	61.5	20.6919	-
K0711	MSS	WT	WT	M	74	S	IIC	4b	0	0	tub or pap	B	A	160.3	41.8	16.2671	-
K0713	MSS	WT	WT	M	73	S	IIIB	3	1b	0	tub or pap	C	A	165.5	64.5	23.5485	-
K0714	MSS	MT	WT	F	82	R	IIIB	3	1a	0	tub or pap	C	A	156.1	48.1	19.7396	-
K0715	MSS	WT	WT	M	59	S	IV	4a	2b	1	tub or pap	D	C	175.1	63.4	20.6784	-
K0716	MSS	WT	WT	F	74	C	II	3	0	0	tub or pap	B	A	141.2	41.2	20.6646	+
K0717	MSS	WT	WT	M	57	R	II	3	0	0	tub or pap	B	A	184.4	98.1	28.8501	+
K0718	MSS	WT	WT	M	74	S	II	3	0	0	tub or pap	B	A	156.1	57.1	23.4331	+
K0719	MSS	WT	WT	F	82	R	II	3	0	0	tub or pap	B	A	153.3	43.7	18.595	-
K0720	MSS	WT	WT	M	46	R	IVB	3	2b	1b	tub or pap	D	C	174	56.7	18.7277	-
K0722	MSS	WT	WT	M	69	A	IIIB	3	1a	0	tub or pap	C	A	165.2	62.8	23.0112	+
K0723	MSI	WT	MT	F	84	A	I	1	0	0	tub or pap	A	A	147.3	57.1	26.3167	-
K0724	MSS	MT	WT	M	84	S	II	3	0	0	tub or pap	B	A	168.8	68	23.8651	-
K0725	MSS	MT	WT	M	72	R	I	2	0	0	tub or pap	A	A	158.7	51.3	20.3687	+
K0726	MSS	WT	WT	M	59	S	IVA	3	0	1a	tub or pap	D	C	174.9	67.9	22.1968	-
K0728	MSS	WT	WT	M	63	R	IVA	3	1a	1a	tub or pap	D	B	167.3	80.4	28.7253	-
K0729	MSS	MT	WT	F	58	R	IIIB	is	1a	0	tub or pap	C	A	162.5	52	19.6923	-
K0730	MSS	WT	WT	F	63	S	IVA	3	0	1a	tub or pap	D	B	153.6	44.9	19.0311	-
K0731	MSS	WT	WT	M	84	R	IIIB	3	1a	0	tub or pap	C	A	160.8	64.7	25.0226	+
K0732	MSS	WT	WT	F	65	S	IIIB	3	2a	0	tub or pap	C	A	151.2	51.2	22.3958	-
K0733	MSS	WT	WT	M	86	T	IIIB	3	1b	0	tub or pap	C	A	164.5	60.5	22.3575	-
K0734	MSS	WT	WT	F	73	R	IIIB	3	1b	0	tub or pap	C	A	157.3	61	24.6531	-
K0735	MSS	WT	WT	M	83	A	IIIB	4a	1a	0	tub or pap	C	A	165.5	56	20.4452	-
K0736	MSI	WT	WT	F	80	A	II	3	0	0	tub or pap	B	A	149	62	27.9267	-
K0737	MSS	WT	WT	F	75	S	II	3	0	0	tub or pap	B	A	145.9	37.65	17.687	-
K0738	MSS	WT	WT	M	74	S	IIIB	3	1a	0	tub or pap	C	A	162.9	62.2	23.4395	+
K0739	MSS	MT	WT	F	50	D	II	3	0	0	muc or por	B	A	145.1	45.7	21.7061	+
K0740	MSS	MT	WT	M	44	S	IVA	3	0	1a	tub or pap	D	C	178	78.7	24.839	+
K0741	MSS	WT	MT	F	57	S	IVA	4a	1a	1a	tub or pap	D	C	150.5	39.7	17.5274	+
K0742	MSS	WT	WT	F	48	R	IVB	4a	0	1b	tub or pap	D	C	163	48.9	18.4049	-
K0743	MSS	MT	WT	M	85	S	II	4a	1a	0	muc or por	C	A	155	53.5	22.2685	-
K0744	MSS	MT	WT	F	48	R	IIIB	2	2b	0	tub or pap	C	A	153.7	46.4	19.6413	-
K0745	MSS	WT	WT	F	71	A	II	3	0	0	tub or pap	B	A	150.7	57.35	25.2526	-
K0746	MSS	MT	WT	M	63	S	IV	3	2b	1	tub or pap	D	C	163.6	57.65	21.5394	+
K0747	MSS	MT	WT	M	69	R	II	3	0	0	tub or pap	B	A	160.8	50.65	19.5888	-
K0748	MSS	WT	WT	M	69	D	IV	4b	0	1	tub or pap	D	C	165.1	58.1	21.3148	-
K0749	MSS	MT	WT	M	67	R	I	2	0	0	tub or pap	A	A	160.2	61.8	24.0804	+
K0750	MSS	MT	WT	F	72	T	IIIA	1b	1a	0	tub or pap	C	A	156.1	60.4	24.7874	+
K0751	MSS	MT	WT	M	79	R	I	2	0	0	tub or pap	A	A	162.2	57.2	21.7417	-
K0752	MSS	WT	WT	F	69	S	IIIB	3	1a	0	tub or pap	C	A	150.3	44	19.4776	-
K0753	MSS	MT	WT	F	65	A	IIIB	3	1a	0	tub or pap	C	A	148.9	40.7	18.3571	+
K0754	MSS	WT	WT	M	44	A	II	3	0	0	tub or pap	B	A	162	72.3	27.5492	-
K0755	MSS	WT	WT	M	75	S	II	3	0	0	tub or pap	B	A	173.4	73.2	24.3452	+
K0756	MSS	MT	WT	M	64	A	IIIB	3	1b	0	tub or pap	C	A	149.5	64.7	28.9482	-
K0757	MSS	WT	WT	F	89	C	IIIB	3	2a	0	tub or pap	C	A	132.8	46.4	26.3101	-
K0758	MSS	WT	WT	M	71	R	II	3	0	0	tub or pap	B	A	158.3	61.1	24.3826	-
K0759	MSS	WT	WT	F	66	R	IIIB	3	1b	0	tub or pap	C	A	156.4	54.8	22.403	-
K0760	MSS	MT	WT	M	78	A	IVB	4b	1b	1b	tub or pap	D	C	165.5	63	23.0009	-
K0761	MSS	MT	WT	F	61	S	II	3	0	0	muc or por	B	A	157	39.4	15.9844	-
K0762	MSS	WT	WT	M	66	A	IIIB	3	1a	0	tub or pap	C	A	169	80.45	28.1678	-
K0763	MSS	WT	WT	M	71	C	IIIB	3	1b	0	tub or pap	C	A	163	59.2	22.2816	-
K0764	MSS	MT	WT	M	61	R	IVB	3	1b	1b	tub or pap	D	C	169.8	58	20.1165	-
K0766	MSS	MT	WT	F	79	S	IVA	4b	1b	1a	muc or por	D	C	156.5	40.4	16.495	-
K0767	MSS	WT	WT	M	78	S	I	2	0	0	tub or pap	A	A	155	56.8	23.642	-
K0768	MSS	WT	WT	F	66	S	IVA	3	0	1a	tub or pap	D	C	147	63.5	29.3859	+
K0769	MSS	MT	WT	M	74	S	II	3	0	0	tub or pap	B	A	164.7	58.5	21.566	-
K0770	MSS	MT	WT	F	62	S	IIIB	3	1a	0	tub or pap	C	A	159	50.2	19.8568	-
K0771	MSS	WT	WT	M	42	T	IIIC	4a	2b	0	muc or por	C	A	171.5	67	22.7796	-
K0772	MSS	WT	MT	F	69	A	IIIA	1b	1b	0	tub or pap	C	A	158.6	48.9	19.4403	-
K0773	MSS	WT	WT	M	67	R	IIIB	3	1a	0	tub or pap	C	A	153.4	47	19.9732	-
K0774	MSS	WT	WT	M	77	A	II	3	0	0	muc or por	B	A	163.9	60.1	22.3726	-
K0775	MSS	MT	WT	F	75	A	II	3	0	0	tub or pap	B	A	160	62.65	24.4727	+
K0776	MSS	MT	WT	F	85	S	IVB	4a	0	1b	tub or pap	D	C	153.3	53.1	22.5949	-
K0777	MSS	WT	WT	F	88	S	II	3	0	0	tub or pap	B	A	146.2	42.1	19.6964	-
K0778	MSS	MT	WT	F	77	R	IVB	4a	1b	1b	muc or por	D	C	143.6	49.8	24.1502	-
K0779	MSS	MT	WT	M	69	S	IVB	4a	2a	1b	tub or pap	D	C	168.2	60.1	21.2433	-
K0780	MSS	WT	WT	F	74	D	IV	4b	0	1a	tub or pap	D	C	162.5	58	21.9645	-
K0781	MSS	MT	WT	M	70	S	IIB	4a	0	0	tub or pap	B	A	156.4	56.1	22.9345	-
K0782	MSS	MT	WT	M	79	R	IIIB	4a	1b	0	tub or pap	C	A	167.1	69.15	24.7651	-
K0783	MSS	WT	WT	F	67	A	IVA	3	2a	1a	tub or pap	D	C	150.4	43.9	19.4075	-
K0784	MSS	WT	WT	M	50	S	II	3	0	0	tub or pap	B	A	159.8	84.8	33.208	+
K0785	MSS	MT	WT	M	63	R	I	2	0	0	tub or pap	A	A	162.8	73.418	27.7009	-
K0786	MSS	WT	WT	F	73	S	IVA	3	1b	1a	tub or pap	D	C	160.6	42.4	16.439	-
K0787	MSS	MT	WT	M	71	R	IIIB	3	1b	0	muc or por	C	A	147.5	47.95	22.0396	-
K0789	MSS	WT	WT	M	56	R	II	3	0	0	tub or pap	B	A	168	70.8	25.085	-
K0790	MSS	WT	WT	F	57	S	IVB	4b	0	1b	tub or pap	D	C	155.1	71.1	29.556	-
K0791	MSS	MT	WT	M	68	T	IIC	4b	0	0	tub or pap	B	A	166.9	56.7	20.355	-
K0792	MSI	WT	MT	F	69	T	IV	4a	1	0	muc or por	D	C	159.6	54.6	21.4352	-
K0793	MSS	WT	WT	M	49	R	IIA	3	0	0	tub or pap	B	A	165.4	61.35	22.4256	-
K0794	MSS	MT	WT	M	75	R	IIA	3	0	0	tub or pap	B	A	161.7	58.8	22.4883	-
K0795	MSS	WT	WT	M	56	R	IIIC	3	2b	0	tub or pap	C	A	168.1	78.9	27.9217	-
K0796	MSS	WT	WT	F	72	R	IIIC	3	2b	0	tub or pap	C	A	150.6	53.6	23.6328	-
K0797	MSS	MT	WT	M	62	R	IIIC	3	2a	0	tub or pap	C	A	161	68	26.2336	-
K0798	MSS	MT	WT	F	67	S	II	3	0	0	tub or pap	B	A	151	67.9	29.7794	-
K0799	MSS	MT	WT	F	72	R	IVA	3	0	1a	tub or pap	D	B	156.5	57.2	23.3543	-
K0800	MSS	WT	WT	F	72	R	IVA	3	2a	1a	muc or por	D	B	155.4	61.5	25.4667	+
K0801	MSS	WT	WT	M	77	R	IIIC	4b	2b	0	tub or pap	C	A	167.6	64	22.7841	-
K0803	MSS	MT	WT	M	68	R	IVB	4a	1b	1b	tub or pap	D	C	153.5	46.5	19.735	+
K0804	MSS	WT	WT	M	71	R	II	3	0	0	tub or pap	B	A	165.5	70.25	25.6478	+
K0805	MSS	WT	WT	F	69	S	IIC	4b	0	0	tub or pap	B	A	151.3	65.8	28.7441	-
K0806	MSS	WT	WT	F	63	D	IVB	3	1b	1b	tub or pap	D	C	155.9	52.3	21.5184	-
K0807	MSS	WT	MT	M	45	R	IVA	3	2b	1a	muc or por	D	C	183	76.4	22.8135	-
K0808	MSS	WT	WT	M	64	R	IVB	3	1a	1b	tub or pap	D	C	163.4	61.1	22.8843	+
K0809	MSS	WT	WT	F	58	R	IIIB	4a	1b	0	tub or pap	C	A	153.8	47.8	20.2076	-
K0810	MSS	MT	WT	M	71	R	II	3	0	0	tub or pap	B	A	164.6	76.05	28.0698	-
K0811	MSS	WT	WT	M	47	S	II	3	0	0	tub or pap	B	A	168	48.1	17.0422	-
K0812	MSI	WT	MT	M	85	RP	IIIC	4b	3	0	muc or por	C	A	158	45.3	18.1461	-
K0813	MSS	WT	MT	F	44	S	II	4b	0	0	muc or por	B	A	151.1	44.7	19.5785	-
K0814	MSS	MT	WT	M	91	R	I	1b	0	0	tub or pap	A	A	163.2	60.3	22.64	+
K0815	MSS	MT	WT	F	59	R	II	3	0	0	tub or pap	B	A	152.8	41.65	17.8389	-
K0816	MSS	MT	WT	F	29	R	IVA	3	1b	1a	tub or pap	D	B	163.2	51.4	19.2985	-
K0817	MSI	WT	MT	M	81	D	II	3	0	0	muc or por	B	A	152	65	28.1337	-
K0818	MSS	MT	WT	F	85	R	I	2	0	0	tub or pap	A	A	147	56.7	26.2391	-
K0819	MSS	WT	WT	M	70	R	I	2	0	0	tub or pap	A	A	156.7	49.3	20.0775	-
K0820	MSS	WT	WT	F	68	R	IVA	3	2b	1a	tub or pap	D	C	149.5	44.5	19.9103	-
K0822	MSS	MT	WT	F	33	S	IVA	3	0	1a	tub or pap	D	C	161.9	52.45	20.0102	-
K0823	MSS	WT	WT	F	76	C	IVB	4a	1a	1b	tub or pap	D	C	149.7	36.4	16.2427	-
K0824	MSS	MT	WT	F	72	A	II	3	0	0	tub or pap	B	A	163.9	86.4	32.1629	+
K0825	MSS	MT	WT	F	81	A	IIIIB	4a	1a	0	tub or pap	C	A	151.1	43.7	19.1405	-
K0826	MSS	WT	WT	M	84	S	IIIB	3	1a	0	tub or pap	C	A	169.6	70	24.3358	-
K0827	MSS	WT	WT	M	50	R	IIIB	3	1a	0	tub or pap	C	A	162.3	66	25.0557	-
K0828	MSS	MT	WT	F	82	R	I	2	0	0	tub or pap	A	A	149.3	44.9	20.1431	-
K0830	MSS	WT	WT	F	64	R	I	2	0	0	tub or pap	A	A	150	46.65	20.7333	-
K0832	MSI	WT	MT	M	62	A	II	3	0	0	muc or por	B	A	160.8	71.5	27.6525	-
K0833	MSS	MT	WT	M	41	R	IVA	3	2b	1a	tub or pap	D	C	162	58.8	22.4051	+
K0834	MSS	MT	WT	F	79	S	IIIA	2	1a	0	tub or pap	C	A	141.4	41.5	20.7563	-
K0836	MSS	WT	WT	M	64	C	IIIA	3	1b	0	tub or pap	C	A	165.9	64.7	23.5078	-
K0837	MSI	WT	MT	F	62	C	IIIB	3	1	0	tub or pap	C	A	160.2	51.4	20.028	-
K0839	MSS	WT	WT	F	48	S	II	3	0	0	tub or pap	B	A	151.8	46.5	20.1795	-
K0840 S	MSS	WT	WT	M	72	S	II	3	0	0	tub or pap	B	A	150.6	50.6	22.3101	+
K0841	MSS	WT	WT	F	27	R	IVA	3	2b	1a	tub or pap	D	C	154	49.8	20.9985	-
K0842	MSS	WT	WT	M	61	R	II	4a	0	0	tub or pap	B	A	166.9	57.95	20.8037	-
K0843	MSI	WT	MT	F	80	T	IV	4a	1	1	muc or por	D	C	155	61.9	25.7648	-
K0844	MSS	WT	WT	F	59	S	II	3	0	0	tub or pap	B	A	155.6	43.4	17.9255	-
K0845	MSS	WT	WT	M	62	S	II	3	0	0	tub or pap	B	A	169.4	62.1	21.6404	+
K0847	MSS	WT	WT	F	67	R	I	2	0	0	tub or pap	A	A	153.5	54.3	23.0453	+
K0848	MSS	MT	WT	M	82	R	I	2	0	0	tub or pap	A	A	164	53.3	19.8171	-
K0849	MSS	WT	WT	M	71	R	II	3	0	0	tub or pap	B	A	167.8	76.6	27.2048	-
K0850	MSS	MT	WT	M	68	A	IVA	3	0	1a	tub or pap	D	C	163	54.6	20.5503	+
K0851	MSS	WT	WT	M	63	S	II	3	0	0	tub or pap	B	A	162.7	74.2	28.0304	-
K0852	MSS	WT	WT	M	78	S	IVB	3	2b	1b	tub or pap	D	C	163.6	60.7	22.6789	+
K0853	MSI	WT	MT	F	71	A	IIIC	3	2	0	muc or por	C	A	151.3	53.9	23.5457	-
K0854	MSS	MT	WT	F	62	R	II	4b	0	0	tub or pap	B	A	153	48	20.5049	-
K0855	MSS	MT	WT	M	80	C	II	3	0	0	muc or por	B	A	160.2	68.2	26.5741	+
K0856	MSS	MT	WT	F	70	R	II	3	0	0	tub or pap	B	A	149.3	73.9	33.1532	-
K0857	MSS	WT	WT	F	54	S	IIIB	4a	1a	0	tub or pap	C	A	162.7	53.5	20.2106	-
K0858	MSS	MT	WT	M	65	R	IIIC	4b	1b	0	tub or pap	C	A	159	60.5	23.931	+
K0859	MSS	MT	WT	M	64	R	II	3	0	0	muc or por	B	A	169.4	66.6	23.2085	-
K0860	MSS	MT	WT	M	62	R	II	3	0	0	tub or pap	B	A	183	66.7	19.917	-
K0861	MSS	WT	WT	F	65	R	IIIB	3	1b	0	tub or pap	C	A	149.8	50.6	22.549	-
K0862	MSS	WT	WT	M	70	R	IIIB	3	1a	0	tub or pap	C	A	161.5	49.1	18.8251	+
K0863	MSS	WT	WT	F	76	A	II	3	0	0	tub or pap	B	A	147	49	22.6757	-
K0864	MSS	MT	WT	M	65	R	IIIB	3	1b	0	tub or pap	C	A	168.7	68	23.8934	-
K0865	MSS	WT	WT	M	67	S	IIIB	3	1a	0	tub or pap	C	A	166.2	57.5	20.8164	+
K0866	MSS	WT	WT	F	60	A	IIIB	3	1b	0	tub or pap	C	A	152	54.1	23.4159	-
K0867	MSS	MT	WT	M	54	R	IIIB	3	2a	0	tub or pap	C	A	166	46	16.6933	+
K0868	MSS	WT	WT	M	62	R	IIIB	3	1b	0	tub or pap	C	A	164.5	71.3	26.3486	-
K0869	MSS	WT	WT	F	61	S	I	2	0	0	tub or pap	A	A	152.7	54.7	23.459	+
K0870	MSS	WT	WT	M	67	R	IVB	3	1b	1b	tub or pap	D	C	162.7	67.6	25.5371	+
K0871	MSI	WT	WT	M	53	A	IIIC	4b	1a	0	tub or pap	C	A	166.8	58.1	20.8826	-
K0872	MSS	MT	WT	F	80	R	II	3	0	0	tub or pap	B	A	147.6	59.7	27.4032	-
K0873	MSS	MT	WT	F	67	C	II	3	0	0	muc or por	B	A	157.8	56.7	22.7703	-
K0874	MSS	WT	WT	M	54	S	IIIA	2	1a	0	tub or pap	A	A	182.4	83.9	25.2181	-
K0875	MSS	WT	WT	M	76	R	II	3	0	0	tub or pap	B	A	162.4	56.2	21.3091	-
K0876	MSS	WT	WT	F	80	T	II	3	0	0	tub or pap	B	A	146.8	52	24.1297	+
K0877	MSS	WT	WT	F	67	R	II	3	0	0	tub or pap	B	A	150.8	37.4	16.4463	-
K0878	MSS	WT	WT	M	70	R	II	3	0	0	tub or pap	B	A	170.1	55.1	19.0433	-
K0879	MSS	WT	WT	M	76	S	I	2	0	0	tub or pap	A	A	162.3	74.7	28.3585	+
K0880	MSS	WT	WT	F	72	R	IIIB	3	1a	0	tub or pap	C	A	148	44.3	20.2246	-
K0881	MSS	MT	WT	M	81	R	IIIB	3	1a	0	tub or pap	C	A	166.3	60.9	22.0208	+
K0882	MSS	WT	WT	F	71	S	II	3	0	0	tub or pap	B	A	152.9	49.7	21.2589	+
K0883	MSS	WT	WT	M	67	T	II	3	0	0	tub or pap	B	A	163.8	53	19.7537	+
K0884	MSS	WT	WT	M	64	A	II	3	0	0	tub or pap	B	A	167.1	47.5	17.0114	-
K0885	MSS	MT	WT	F	48	A	IVA	4a	1b	1a	muc or por	D	C	153.1	49.2	20.9901	-
K0886	MSS	WT	WT	F	62	D	IVA	4b	1a	1a	tub or pap	D	B	161.5	68.5	26.2631	-
K0887	MSS	MT	WT	F	81	T	IIIB	3	1a	0	tub or pap	C	A	150.8	62.8	27.6158	+
K0888	MSS	WT	WT	F	58	R	IIIC	3	2a	0	tub or pap	C	A	164.6	41.5	15.3175	-
K0889	MSS	WT	WT	F	41	S	II	3	0	0	tub or pap	B	A	158	44.6	17.8657	-
K0890	MSS	WT	WT	M	61	R	I	2	0	0	tub or pap	A	A	170.2	65.8	22.7147	+
K0891	MSS	WT	WT	F	83	R	IVA	3	2a	1a	tub or pap	D	C	143	41.3	20.1966	-
K0893	MSS	WT	MT	M	73	T	II	3	0	0	tub or pap	B	A	174.5	70.6	23.1854	-
K0894	MSS	MT	WT	F	47	S	II	3	0	0	tub or pap	B	A	152.2	50.8	21.9298	-
K0895	MSS	WT	MT	F	71	S	IIIB	3	1b	0	tub or pap	C	A	145.4	49.2	23.2721	-
K0896	MSS	MT	WT	M	71	C	IVA	4a	2a	1a	tub or pap	D	C	160.8	55.4	21.4258	+
K0897	MSS	WT	WT	F	66	S	IVB	4a	1b	1b	tub or pap	D	C	148.2	41.65	18.9635	-
K0898	MSS	WT	WT	F	66	R	II	3	0	0	tub or pap	B	A	155.2	45.2	18.7653	+
K0899	MSS	WT	WT	M	50	S	IVB	4a	1b	1b	tub or pap	D	C	176	72.7	23.4698	+
K0900	MSS	WT	WT	F	57	R	IIIB	3	1c	0	tub or pap	C	A	159.5	58	22.7985	-
K0901	MSS	WT	MT	F	68	T	II	3	0	0	tub or pap	B	A	159.9	50	19.5557	-
K0902	MSS	MT	WT	F	80	R	IIIA	2	1a	0	tub or pap	C	A	140.2	37.2	18.9255	+
K0903	MSS	WT	WT	F	61	T	IVB	4a	2b	1b	muc or por	D	C	155.4	50	20.7047	-
K0904	MSS	WT	WT	M	84	S	II	3	0	0	muc or por	B	A	160.8	48.1	18.6026	-
K0905	MSS	WT	WT	M	74	R	IVB	3	1c	1b	tub or pap	D	C	167.4	75.9	27.0851	+
K0906	MSS	WT	WT	F	76	D	IVB	4b	2b	1b	tub or pap	D	C	144	65.1	31.3947	-
K0907	MSS	WT	MT	F	51	T	IVB	4b	1a	1b	tub or pap	D	C	163.5	51.2	19.1529	-
K0908	MSS	WT	WT	F	70	R	II	3	0	0	tub or pap	B	A	143.9	43.8	21.1521	-
K0909	MSS	MT	WT	F	45	R	IVA	3	2a	1a	tub or pap	D	C	162	47	17.9089	-
K0910	MSS	WT	WT	M	60	R	I	2	0	0	tub or pap	A	A	160.2	65.9	25.678	-
K0911	MSS	MT	WT	M	85	A	I	2	0	0	tub or pap	A	A	168.1	72.3	25.586	+
K0912	MSS	WT	WT	F	61	A	IIIB	3	1b	0	tub or pap	C	A	157.2	50.9	20.5974	-
K0914	MSS	MT	WT	F	57	R	II	4b	0	0	tub or pap	B	A	151.7	66.5	28.8968	+
K0915	MSS	MT	WT	M	70	S	II	3	0	0	muc or por	B	A	146.3	59.1	27.6121	+
K0916	MSS	MT	WT	M	66	A	IIIC	3	2a	0	tub or pap	C	A	174.4	73.6	24.1983	-
K0917	MSS	MT	WT	M	48	R	I	2	0	0	tub or pap	A	A	168.3	67.8	23.9365	-
K0918	MSS	WT	WT	M	72	C	IIIB	3	1b	0	tub or pap	C	A	161	67.3	25.9635	-
K0919	MSS	MT	WT	M	67	R	II	3	0	0	tub or pap	B	A	172.1	69	23.2963	-
K0920	MSS	WT	MT	M	78	A	IVB	4b	2a	1b	muc or por	D	C	161.3	48.5	18.6412	-
K0921	MSS	WT	WT	M	66	A	II	4a	0	0	muc or por	B	A	163.9	71.1	26.4674	-
K0922	MSS	MT	WT	F	80	A	II	3	0	0	tub or pap	B	A	155.1	50.2	20.868	-
K0923	MSS	WT	WT	M	54	R	II	3	0	0	tub or pap	B	A	177.7	70.3	22.2628	-
K0924	MSS	MT	WT	F	82	R	IIIC	3	2b	0	tub or pap	C	A	147.2	56	25.8448	-
K0925	MSS	WT	WT	F	49	R	II	3	0	0	tub or pap	B	A	155.2	65.3	27.11	-
K0926	MSS	MT	WT	M	60	R	II	3	0	0	tub or pap	B	A	175	73	23.8367	-
K0928	MSS	WT	WT	M	77	S	II	3	0	0	tub or pap	B	A	162.3	70.1	26.6122	+
K0929	MSS	MT	WT	M	83	R	I	2	0	0	tub or pap	A	A	170.2	40.4	13.9464	-
K0930	MSS	WT	WT	F	36	T	IIIC	3	2a	0	muc or por	C	A	162.6	55.5	20.9919	-
K0931	MSS	WT	WT	M	65	A	IVB	4b	1b	1b	tub or pap	D	C	165.4	54.5	19.9217	+
K0932	MSS	MT	WT	M	62	A	II	3	0	0	muc or por	B	A	161.9	58.2	22.2039	+
K0933	MSS	WT	WT	M	44	R	IIIC	3	2b	0	tub or pap	C	A	174	75	24.7721	-
K0934	MSS	WT	WT	M	79	T	II	3	0	0	tub or pap	B	A	154.6	40.15	16.7983	-
K0935	MSS	WT	WT	F	78	R	IIIB	3	2a	0	tub or pap	C	A	153.7	53.3	22.5621	+
K0936	MSS	WT	WT	M	82	S	IVA	4a	1b	1a	muc or por	D	B	165	72.5	26.6299	+
K0937	MSS	WT	WT	M	65	R	IVB	4a	0	1b	tub or pap	D	C	174.6	55.4	18.1728	-
K0938	MSS	WT	WT	F	53	S	III	3	1b	0	tub or pap	C	A	159	58.6	23.1795	-
K0939	MSS	MT	WT	M	82	R	IIC	4b	0	0	tub or pap	B	A	163	64.5	24.2764	-
K0940	MSS	WT	WT	M	84	A	IIIB	3	1a	0	tub or pap	C	A	146.9	51.3	23.7724	-
K0941	MSS	MT	WT	F	74	S	IVA	4b	2b	1a	tub or pap	D	C	153.2	43.4	18.4915	+
K0942	MSS	MT	WT	M	84	S	IIIB	3	1b	0	tub or pap	C	A	161.1	70.8	27.2799	-
K0943	MSS	WT	WT	F	70	A	IVB	4b	2a	1b	tub or pap	D	C	149.9	57.1	25.4116	-
K0944	MSS	WT	WT	F	65	R	IIIB	3	1a	0	tub or pap	C	A	148.6	63	28.5301	-
K0945	MSS	MT	WT	F	52	R	IIIB	3	2a	0	tub or pap	C	A	149.8	55	24.5098	-
K0946	MSS	WT	WT	F	69	A	IIB	4a	0	0	tub or pap	B	A	153.5	57.2	24.2761	+
K0947	MSS	WT	WT	F	41	S	IIIB	3	1a	0	tub or pap	C	A	148.4	57.6	26.155	-
K0948	MSS	WT	WT	M	84	S	IIA	3	0	0	tub or pap	B	A	166	57.7	20.9392	+
K0949	MSS	WT	WT	F	69	A	IIA	3	0	0	tub or pap	B	A	157.9	58.8	23.5838	-
K0950	MSS	MT	WT	M	39	R	I	2	0	0	tub or pap	A	A	166.8	75.5	27.1366	-
K0951	MSS	WT	WT	F	50	S	IIA	3	0	0	tub or pap	B	A	160.4	59	22.9321	-
K0952	MSS	MT	WT	M	76	R	IIIB	3	1b	0	tub or pap	C	A	165.1	56	20.5444	+
K0953	MSS	WT	WT	M	69	A	IVA	3	2a	1b	tub or pap	D	C	168.3	66.2	23.3717	+
K0954	MSS	MT	WT	M	71	R	IIA	3	0	0	tub or pap	B	A	163.6	61.4	22.9404	-
K0955	MSS	MT	WT	M	68	T	IIA	3	0	0	tub or pap	B	A	166.4	68.4	24.703	+
K0956	MSS	WT	WT	M	54	S	IVA	4b	2b	1a	tub or pap	D	B	177.5	83.5	26.5027	-
K0957	MSI	WT	MT	M	70	A	IIIB	3	1a	0	muc or por	C	A	160.1	61.2	23.8764	-
K0958	MSS	WT	MT	F	61	T	IVB	4a	2b	1b	tub or pap	D	C	148.8	38.5	17.3882	-
K0960	MSS	WT	WT	F	74	T	IIA	3	0	0	tub or pap	B	A	155.8	46.7	19.239	+
K0961	MSS	MT	WT	F	54	C	IVA	2	0	1a	tub or pap	D	B	160	60	23.4375	-
K0962	MSI	WT	MT	M	88	A	IIA	3	0	0	muc or por	B	A	149.9	47.7	21.2283	-
K0963	MSS	WT	WT	F	83	R	IIA	3	0	0	tub or pap	B	A	140.7	43.9	22.1756	-
K0964	MSS	WT	WT	M	71	T	IIA	3	0	0	tub or pap	B	A	167.2	66.4	23.7517	-
K0965	MSS	WT	WT	M	63	R	IVA	3	2a	1a	tub or pap	D	C	167	61.8	22.1593	-
K0966	MSS	MT	WT	F	70	R	IIIA	2	1a	0	tub or pap	C	A	157.6	42.5	17.111	-
K0967	MSS	MT	WT	M	63	R	IVA	3	1b	1a	tub or pap	D	C	160.5	69.3	26.9019	+
K0968	MSS	WT	WT	M	62	R	IIIC	3	2b	0	tub or pap	C	A	179.5	67.9	21.0737	+
K0970	MSS	WT	WT	F	57	S	IIA	3	0	0	tub or pap	B	A	158.2	63	25.1726	-
K0971	MSS	MT	WT	M	67	S	IVA	4b	1b	1a	tub or pap	D	C	174	69.7	23.0215	+
K0972	MSS	WT	WT	M	55	R	IIIB	3	2a	0	tub or pap	C	A	161	60.4	23.3016	-
K0973	MSS	WT	WT	F	76	A	IIA	3	0	0	tub or pap	B	A	157.2	61.2	24.7655	-
K0974	MSS	WT	WT	M	46	R	IIA	3	0	0	tub or pap	B	A	166	54.4	19.7416	-
K0976	MSS	MT	WT	F	82	S	IIIB	3	1b	0	muc or por	C	A	156.9	56.9	23.1135	+
K0977	MSS	WT	WT	F	73	A	IIIB	3	2a	0	tub or pap	C	A	145.9	55	25.8376	+
K0978	MSS	WT	WT	F	73	S	IIC	4b	0	0	tub or pap	B	A	150	46.6	20.7111	+
K0979	MSS	WT	WT	M	53	S	IIIB	3	1b	0	tub or pap	C	A	167.1	81.4	29.1522	-
K0980	MSS	WT	WT	F	74	R	IIIB	4a	2a	0	tub or pap	C	A	157.6	51.8	20.8553	-
K0981	MSS	MT	WT	F	68	R	IIA	3	0	0	tub or pap	B	A	161.5	49.7	19.0551	-
K0982	MSS	MT	WT	M	59	S	IIIB	4b	1a	0	tub or pap	C	A	165.9	54.7	19.8744	+
K0983	MSS	WT	WT	M	75	D	IIIB	4a	1b	0	tub or pap	C	A	169.4	64.7	22.5464	+
K0984	MSS	WT	WT	F	60	R	IIA	3	0	0	tub or pap	B	A	159.3	52.6	20.7278	-
K0985	MSS	WT	WT	F	75	T	IIA	3	0	0	muc or por	B	C	150.6	57.4	25.3082	-
K0986	MSS	WT	MT	M	87	C	IIIB	3	2a	0	tub or pap	C	A	156.5	47	19.1897	-
K0987	MSS	WT	WT	M	59	R	IIIA	2	1b	0	tub or pap	C	A	167.3	63	22.5086	+
K0988	MSS	WT	WT	M	68	S	IVA	3	2a	1a	tub or pap	D	C	173.6	57.6	19.1127	-
K0989	MSS	MT	WT	M	73	R	IVA	3	2b	1a	tub or pap	D	C	163.9	65	24.1967	+
K0990	MSS	MT	WT	M	74	R	IIA	3	0	0	tub or pap	B	A	171.1	68.2	23.2962	+
K0991	MSS	WT	WT	F	63	D	IIA	3	0	0	tub or pap	B	A	150.5	82.2	36.291	+
K0992	MSS	MT	WT	F	68	S	IIA	3	0	0	tub or pap	B	A	155.8	61.4	25.2949	-
K0993	MSS	WT	WT	F	69	R	IIIB	3	1b	0	tub or pap	C	A	164	49	18.2183	-
K0994	MSS	MT	WT	F	77	S	IIIC	4b	2a	0	tub or pap	C	A	154	38.6	16.2759	-
K0996	MSS	WT	WT	M	36	R	IIIB	3	1b	0	tub or pap	C	A	176.6	70.7	22.6693	-
K0997	MSS	WT	WT	F	61	S	I	2	0	0	tub or pap	A	A	151.8	71.4	30.9852	-
K0998	MSS	MT	WT	F	64	R	IIA	3	0	0	tub or pap	B	A	152.6	42.5	18.2507	-
K0999	MSS	WT	WT	M	59	R	I	2	0	0	tub or pap	A	A	172.4	89.4	30.079	-
K1000	MSS	WT	WT	M	62	R	IIA	3	0	0	tub or pap	B	A	167.5	70.1	24.9855	-
K1001	MSS	WT	WT	F	68	S	IIIC	4a	2b	0	tub or pap	C	A	156.9	57.3	23.276	-
K1002	MSS	MT	WT	M	62	R	IIA	3	0	0	tub or pap	B	A	164.6	65.2	24.0651	-
K1003	MSS	WT	WT	M	60	S	IIIB	3	2a	0	tub or pap	C	A	164.4	69.7	25.7887	-
K1004	MSS	MT	WT	M	66	A	IIA	3	0	0	tub or pap	B	A	170.6	48.8	16.7672	-
K1005	MSS	MT	WT	M	75	S	IIA	3	0	0	tub or pap	B	A	158.1	66.4	26.5647	-
K1006	MSS	WT	MT	F	86	S	IIIC	4b	1b	0	tub or pap	C	A	142	43.7	21.6723	-
K1007	MSS	WT	WT	M	85	T	IIIB	3	1b	0	tub or pap	C	A	163.1	48.7	18.3072	+
K1008	MSS	WT	WT	M	70	S	IIIC	4a	2b	0	muc or por	C	A	166.4	62.7	22.6444	+
K1009	MSS	WT	WT	F	67	A	IIA	3	0	0	tub or pap	B	A	155.9	43.3	17.8154	-
K1010	MSS	WT	WT	M	66	R	IIA	3	0	0	tub or pap	B	A	160.4	49.5	19.2396	+
K1011	MSS	MT	WT	F	75	R	IIA	3	0	0	tub or pap	B	A	149.4	47.9	21.4602	-
K1013	MSS	WT	WT	M	82	S	IIA	3	0	0	tub or pap	B	A	155.2	61.2	25.4079	-
K1014	MSS	WT	WT	M	65	R	IIB	4a	0	0	tub or pap	B	A	164	56.6	21.044	-
K1015	MSS	WT	WT	M	70	S	IVA	3	0	1a	tub or pap	D	B	172.6	70.9	23.7993	+
K1016	MSS	MT	WT	M	65	T	IIC	4b	0	0	tub or pap	B	A	172.7	50.7	16.999	+
K1017	MSS	WT	WT	M	76	R	IIA	3	0	0	tub or pap	B	A	169.3	65.8	22.9568	-
K1018	MSS	WT	WT	M	58	R	I	2	0	0	tub or pap	A	A	161.1	62.2	23.9662	-
K1019	MSS	MT	WT	F	53	S	IIA	3	0	0	tub or pap	B	A	156.6	53.6	21.8565	-
K1020	MSS	MT	WT	M	59	R	IIA	3	0	0	tub or pap	B	A	167.2	62.45	22.3388	-
K1021	MSS	WT	WT	M	77	R	IIA	3	0	0	tub or pap	B	A	167.8	57.6	20.4568	+
K1022	MSS	MT	WT	F	60	S	IIIB	3	1a	0	tub or pap	C	A	159.1	38.4	15.1702	-
K1023	MSI	WT	MT	M	75	C	IIIB	3	1a	0	tub or pap	C	A	166	54.6	19.8142	-
K1024	MSS	WT	WT	M	80	R	IIA	3	0	0	tub or pap	B	A	154.9	52.8	22.0055	+
K1025	MSS	WT	WT	F	83	S	IVB	4a	2a	1b	tub or pap	D	C	151.1	57.5	25.1848	+
K1026	MSS	WT	WT	M	71	C	IIA	3	0	0	tub or pap	B	A	161.2	71.8	27.6309	-
K1028	MSS	WT	WT	M	65	R	IVA	3	2a	1a	tub or pap	D	C	157.9	55	22.0596	-
K1029	MSS	WT	WT	M	63	C	IIIa	3	1a	0	tub or pap	C	A	172.3	78.1	26.3076	+
K1030	MSS	MT	WT	M	82	R	IVB	3	1b	1b	tub or pap	D	C	148	38	17.3484	+
K1031	MSS	WT	WT	M	58	R	IIIB	3	1b	0	tub or pap	C	A	163.5	58.5	21.8837	+
K1032	MSS	WT	WT	M	42	R	IIIA	2	1a	0	tub or pap	C	A	170	109.7	37.9585	+
K1033	MSS	WT	WT	F	41	R	IVB	4a	2b	1b	tub or pap	D	C	158.2	56.5	22.5754	-
K1034	MSS	WT	WT	M	85	A	IVA	3	1b	1a	tub or pap	D	B	161.9	71	27.0872	-
